# Supplementary material for: Interaction between human leukocyte antigen (HLA-C) and killer cell Ig-like receptors (KIR2DL) inhibits the cytotoxicity of natural killer cells in patients with hepatoblastoma
Source: Front Med (Lausanne). 2022 Nov 23;9:947729. doi: 10.3389/fmed.2022.947729 (PMC9726742; doi:10.3389/fmed.2022.947729)
Supplement: Supplementary file 1 [file Data_Sheet_1.xlsx]

## Sheet: 1651397639734_bca5026e1001
Supplementary Datasheet 1 Enrichment Analysis of differentially expressed genes by GO and KEGG
Gene Symbol	log2fc (NKHB / NKZC) user_pp_4	pvalue (NKHB / NKZC) user_pp_4	padjust (NKHB / NKZC) user_pp_4	S1 Average Expression	S3 Average Expression	S2 Average Expression	KEGG Pathway Desc	KEGG Disease Desc	KEGG Module Desc	KEGG Reaction Desc	GO_C Desc	GO_F Desc	GO_P Desc
'CD99'	-0.592691	2.90498e-29	6.82438e-25	1.92635	1.95724	1.49248	04514///Cell adhesion molecules (CAMs)+++04670///Leukocyte transendothelial migration				GO:0005737///cytoplasm+++GO:0005886///plasma membrane+++GO:0005887///integral component of plasma membrane+++GO:0005925///focal adhesion+++GO:0016020///membrane+++GO:0016021///integral component of membrane	GO:0005515///protein binding	GO:0007155///cell adhesion+++GO:0034109///homotypic cell-cell adhesion+++GO:0050776///regulation of immune response+++GO:0072683///T cell extravasation+++GO:2000391///positive regulation of neutrophil extravasation
'ARF5'	-0.310715	4.95888e-08	0.00116494	1.11618	1.07561	0.39242	04144///Endocytosis				GO:0005737///cytoplasm+++GO:0005794///Golgi apparatus+++GO:0005886///plasma membrane+++GO:0016020///membrane+++GO:0048471///perinuclear region of cytoplasm+++GO:0070062///extracellular exosome	GO:0000166///nucleotide binding+++GO:0003924///GTPase activity+++GO:0005515///protein binding+++GO:0005525///GTP binding	GO:0006886///intracellular protein transport+++GO:0006890///retrograde vesicle-mediated transport, Golgi to ER+++GO:0015031///protein transport+++GO:0016192///vesicle-mediated transport
'FKBP4'	0.983412	6.88997e-20	1.61859e-15	0.284457	0.214284	1.90368	04915///Estrogen signaling pathway	H01646///Major depressive disorder			GO:0005654///nucleoplasm+++GO:0005737///cytoplasm+++GO:0005739///mitochondrion+++GO:0005829///cytosol+++GO:0005874///microtubule+++GO:0032991///protein-containing complex+++GO:0043025///neuronal cell body+++GO:0044295///axonal growth cone+++GO:0048471///perinuclear region of cytoplasm+++GO:0070062///extracellular exosome	GO:0003723///RNA binding+++GO:0003755///peptidyl-prolyl cis-trans isomerase activity+++GO:0005515///protein binding+++GO:0005524///ATP binding+++GO:0005525///GTP binding+++GO:0005528///FK506 binding+++GO:0030674///protein binding, bridging+++GO:0031072///heat shock protein binding+++GO:0032767///copper-dependent protein binding+++GO:0035259///glucocorticoid receptor binding+++GO:0048156///tau pro…	GO:0000413///protein peptidyl-prolyl isomerization+++GO:0006457///protein folding+++GO:0006463///steroid hormone receptor complex assembly+++GO:0006825///copper ion transport+++GO:0007566///embryo implantation+++GO:0010977///negative regulation of neuron projection development+++GO:0030521///androgen receptor signaling pathway+++GO:0030850///prostate gland development+++GO:0031111///negative regu…
'RPS20'	0.391204	8.19234e-09	0.000192454	5.07212	4.30536	6.30757	03010///Ribosome				GO:0005654///nucleoplasm+++GO:0005737///cytoplasm+++GO:0005829///cytosol+++GO:0005840///ribosome+++GO:0015935///small ribosomal subunit+++GO:0016020///membrane+++GO:0022627///cytosolic small ribosomal subunit+++GO:0045202///synapse+++GO:0070062///extracellular exosome	GO:0003723///RNA binding+++GO:0003735///structural constituent of ribosome+++GO:0005515///protein binding	GO:0000184///nuclear-transcribed mRNA catabolic process, nonsense-mediated decay+++GO:0006412///translation+++GO:0006413///translational initiation+++GO:0006614///SRP-dependent cotranslational protein targeting to membrane+++GO:0019083///viral transcription
'TYROBP'	-0.282774	2.53298e-11	5.95048e-07	3.37714	0.994951	0.851773	04380///Osteoclast differentiation+++04650///Natural killer cell mediated cytotoxicity	H00438///Nasu-Hakola disease			GO:0005623///cell+++GO:0005886///plasma membrane+++GO:0005887///integral component of plasma membrane+++GO:0009986///cell surface+++GO:0016020///membrane+++GO:0016021///integral component of membrane+++GO:0030667///secretory granule membrane	GO:0005102///signaling receptor binding+++GO:0005515///protein binding+++GO:0042802///identical protein binding+++GO:0046872///metal ion binding	GO:0002274///myeloid leukocyte activation+++GO:0002281///macrophage activation involved in immune response+++GO:0002282///microglial cell activation involved in immune response+++GO:0002283///neutrophil activation involved in immune response+++GO:0002376///immune system process+++GO:0006968///cellular defense response+++GO:0007165///signal transduction+++GO:0007229///integrin-mediated signaling p…
'SERPINB1'	-0.432163	3.9351e-12	9.24435e-08	1.35068	1.00311	0.602326					GO:0005576///extracellular region+++GO:0005615///extracellular space+++GO:0005737///cytoplasm+++GO:0016020///membrane+++GO:0034774///secretory granule lumen+++GO:0036464///cytoplasmic ribonucleoprotein granule+++GO:0062023///collagen-containing extracellular matrix+++GO:0070062///extracellular exosome	GO:0004867///serine-type endopeptidase inhibitor activity+++GO:0005515///protein binding+++GO:0030414///peptidase inhibitor activity	GO:0010466///negative regulation of peptidase activity+++GO:0010951///negative regulation of endopeptidase activity+++GO:0043312///neutrophil degranulation+++GO:0044342///type B pancreatic cell proliferation+++GO:0050713///negative regulation of interleukin-1 beta secretion
'CD44'	0.630407	3.58565e-13	8.4234e-09	2.43559	2.1105	2.3969	04512///ECM-receptor interaction+++04640///Hematopoietic cell lineage+++05131///Shigellosis+++05169///Epstein-Barr virus infection+++05205///Proteoglycans in cancer+++05206///MicroRNAs in cancer				GO:0005575///cellular_component+++GO:0005794///Golgi apparatus+++GO:0005829///cytosol+++GO:0005886///plasma membrane+++GO:0005887///integral component of plasma membrane+++GO:0005902///microvillus+++GO:0005925///focal adhesion+++GO:0009986///cell surface+++GO:0016020///membrane+++GO:0016021///integral component of membrane+++GO:0016323///basolateral plasma membrane+++GO:0016324///apical plasma me…	GO:0003674///molecular_function+++GO:0004888///transmembrane signaling receptor activity+++GO:0004896///cytokine receptor activity+++GO:0005515///protein binding+++GO:0005518///collagen binding+++GO:0005540///hyaluronic acid binding	GO:0006954///inflammatory response+++GO:0007155///cell adhesion+++GO:0007160///cell-matrix adhesion+++GO:0016477///cell migration+++GO:0022617///extracellular matrix disassembly+++GO:0030198///extracellular matrix organization+++GO:0030214///hyaluronan catabolic process+++GO:0033138///positive regulation of peptidyl-serine phosphorylation+++GO:0033674///positive regulation of kinase activity+++GO…
'MYOM2'	-0.874659	3.52584e-31	8.28291e-27	0.150377	0.165461	0.0200542					GO:0005737///cytoplasm+++GO:0005739///mitochondrion+++GO:0005865///striated muscle thin filament+++GO:0030017///sarcomere+++GO:0030018///Z disc+++GO:0031430///M band+++GO:0032982///myosin filament	GO:0005515///protein binding+++GO:0008307///structural constituent of muscle+++GO:0019900///kinase binding+++GO:0051015///actin filament binding+++GO:0051371///muscle alpha-actinin binding	GO:0002074///extraocular skeletal muscle development+++GO:0006936///muscle contraction+++GO:0006941///striated muscle contraction+++GO:0007015///actin filament organization+++GO:0030240///skeletal muscle thin filament assembly+++GO:0030241///skeletal muscle myosin thick filament assembly+++GO:0045214///sarcomere organization+++GO:0048739///cardiac muscle fiber development+++GO:0055003///cardiac m…
'LY75'	-0.257693	1.07398e-08	0.0002523	0.284406	0.358692	0.166771					GO:0005887///integral component of plasma membrane+++GO:0009897///external side of plasma membrane+++GO:0016021///integral component of membrane+++GO:0070062///extracellular exosome	GO:0030246///carbohydrate binding+++GO:0038023///signaling receptor activity	GO:0006897///endocytosis+++GO:0006954///inflammatory response+++GO:0006955///immune response
'SYNE2'	-0.293626	3.143e-07	0.00738353	1.51782	1.4302	1.68419		H00563///Emery-Dreifuss muscular dystrophy			GO:0005623///cell+++GO:0005634///nucleus+++GO:0005635///nuclear envelope+++GO:0005640///nuclear outer membrane+++GO:0005654///nucleoplasm+++GO:0005737///cytoplasm+++GO:0005739///mitochondrion+++GO:0005856///cytoskeleton+++GO:0005886///plasma membrane+++GO:0005925///focal adhesion+++GO:0016020///membrane+++GO:0016021///integral component of membrane+++GO:0016529///sarcoplasmic reticulum+++GO:00300…	GO:0003779///actin binding+++GO:0005515///protein binding+++GO:0051015///actin filament binding	GO:0007097///nuclear migration+++GO:0021817///nucleokinesis involved in cell motility in cerebral cortex radial glia guided migration+++GO:0030335///positive regulation of cell migration+++GO:0031022///nuclear migration along microfilament+++GO:0051642///centrosome localization+++GO:0090286///cytoskeletal anchoring at nuclear membrane+++GO:1902017///regulation of cilium assembly
'DDX3Y'	-0.451711	2.20461e-67	5.17906e-63	0.000141164	0.689899	0					GO:0005634///nucleus+++GO:0005654///nucleoplasm+++GO:0005737///cytoplasm+++GO:0005829///cytosol+++GO:0016020///membrane+++GO:0043186///P granule	GO:0000166///nucleotide binding+++GO:0003676///nucleic acid binding+++GO:0003677///DNA binding+++GO:0003723///RNA binding+++GO:0003724///RNA helicase activity+++GO:0004386///helicase activity+++GO:0005524///ATP binding+++GO:0016787///hydrolase activity	GO:0007276///gamete generation+++GO:0030154///cell differentiation
'SP100'	-0.315566	4.35468e-07	0.01023	1.73703	1.9435	1.548	05168///Herpes simplex virus 1 infection+++05203///Viral carcinogenesis				GO:0000784///nuclear chromosome, telomeric region+++GO:0005634///nucleus+++GO:0005654///nucleoplasm+++GO:0005730///nucleolus+++GO:0005737///cytoplasm+++GO:0016604///nuclear body+++GO:0016605///PML body+++GO:0030870///Mre11 complex+++GO:0034399///nuclear periphery	GO:0000981///DNA-binding transcription factor activity, RNA polymerase II-specific+++GO:0003677///DNA binding+++GO:0005515///protein binding+++GO:0008134///transcription factor binding+++GO:0019900///kinase binding+++GO:0019904///protein domain specific binding+++GO:0042802///identical protein binding+++GO:0042803///protein homodimerization activity+++GO:0046872///metal ion binding+++GO:0046983//…	GO:0000122///negative regulation of transcription by RNA polymerase II+++GO:0000723///telomere maintenance+++GO:0006357///regulation of transcription by RNA polymerase II+++GO:0006978///DNA damage response, signal transduction by p53 class mediator resulting in transcription of p21 class mediator+++GO:0010596///negative regulation of endothelial cell migration+++GO:0016032///viral process+++GO:00…
'KLF6'	0.490691	3.47646e-11	8.1669e-07	2.9025	1.00474	4.48395					GO:0000790///nuclear chromatin+++GO:0001650///fibrillar center+++GO:0005634///nucleus+++GO:0005654///nucleoplasm+++GO:0005730///nucleolus+++GO:0005829///cytosol+++GO:0043231///intracellular membrane-bounded organelle	GO:0000976///transcription regulatory region sequence-specific DNA binding+++GO:0000978///RNA polymerase II proximal promoter sequence-specific DNA binding+++GO:0000981///DNA-binding transcription factor activity, RNA polymerase II-specific+++GO:0001228///DNA-binding transcription activator activity, RNA polymerase II-specific+++GO:0003676///nucleic acid binding+++GO:0003677///DNA binding+++GO:00…	GO:0006357///regulation of transcription by RNA polymerase II+++GO:0030183///B cell differentiation+++GO:0045893///positive regulation of transcription, DNA-templated+++GO:0045944///positive regulation of transcription by RNA polymerase II
'RHOA'	-0.321828	1.66344e-09	3.90775e-05	2.83634	2.26269	1.66318	04014///Ras signaling pathway+++04015///Rap1 signaling pathway+++04022///cGMP-PKG signaling pathway+++04024///cAMP signaling pathway+++04062///Chemokine signaling pathway+++04071///Sphingolipid signaling pathway+++04072///Phospholipase D signaling pathway+++04144///Endocytosis+++04150///mTOR signaling pathway+++04270///Vascular smooth muscle contraction+++04310///Wnt signaling pathway+++04350///T…				GO:0005634///nucleus+++GO:0005737///cytoplasm+++GO:0005768///endosome+++GO:0005789///endoplasmic reticulum membrane+++GO:0005829///cytosol+++GO:0005856///cytoskeleton+++GO:0005886///plasma membrane+++GO:0005925///focal adhesion+++GO:0005938///cell cortex+++GO:0016020///membrane+++GO:0030027///lamellipodium+++GO:0030054///cell junction+++GO:0030424///axon+++GO:0030425///dendrite+++GO:0030496///mid…	GO:0000166///nucleotide binding+++GO:0003924///GTPase activity+++GO:0005515///protein binding+++GO:0005525///GTP binding+++GO:0016787///hydrolase activity+++GO:0017022///myosin binding+++GO:0019003///GDP binding+++GO:0019904///protein domain specific binding+++GO:0051022///Rho GDP-dissociation inhibitor binding	GO:0000902///cell morphogenesis+++GO:0001666///response to hypoxia+++GO:0001998///angiotensin-mediated vasoconstriction involved in regulation of systemic arterial blood pressure+++GO:0002363///alpha-beta T cell lineage commitment+++GO:0003100///regulation of systemic arterial blood pressure by endothelin+++GO:0006357///regulation of transcription by RNA polymerase II+++GO:0007010///cytoskeleton …
'TGFBR3'	-0.32208	1.81966e-07	0.00427475	0.210632	0.136292	0.0700745					GO:0005576///extracellular region+++GO:0005615///extracellular space+++GO:0005737///cytoplasm+++GO:0005886///plasma membrane+++GO:0005887///integral component of plasma membrane+++GO:0009897///external side of plasma membrane+++GO:0009986///cell surface+++GO:0016020///membrane+++GO:0016021///integral component of membrane+++GO:0031012///extracellular matrix+++GO:0034673///inhibin-betaglycan-ActRI…	GO:0005024///transforming growth factor beta-activated receptor activity+++GO:0005114///type II transforming growth factor beta receptor binding+++GO:0005160///transforming growth factor beta receptor binding+++GO:0005515///protein binding+++GO:0005539///glycosaminoglycan binding+++GO:0008201///heparin binding+++GO:0015026///coreceptor activity+++GO:0017134///fibroblast growth factor binding+++GO…	GO:0001525///angiogenesis+++GO:0001570///vasculogenesis+++GO:0001666///response to hypoxia+++GO:0001837///epithelial to mesenchymal transition+++GO:0001889///liver development+++GO:0003007///heart morphogenesis+++GO:0003150///muscular septum morphogenesis+++GO:0003151///outflow tract morphogenesis+++GO:0003223///ventricular compact myocardium morphogenesis+++GO:0006955///immune response+++GO:0007…
'ACAP1'	0.363965	7.14362e-08	0.00167818	2.00798	1.92296	3.60958	04144///Endocytosis				GO:0005768///endosome+++GO:0016020///membrane+++GO:0055038///recycling endosome membrane	GO:0005096///GTPase activator activity+++GO:0005515///protein binding+++GO:0046872///metal ion binding	GO:0015031///protein transport+++GO:0043547///positive regulation of GTPase activity
'ENO1'	-0.342908	4.80784e-11	1.12946e-06	2.44188	2.30186	1.36856	00010///Glycolysis / Gluconeogenesis+++01200///Carbon metabolism+++01230///Biosynthesis of amino acids+++03018///RNA degradation+++04066///HIF-1 signaling pathway	H00069///Glycogen storage disease+++H01762///Muscle glycogen storage disease+++H01953///Glycogen storage disease type XIII	M00001///Glycolysis (Embden-Meyerhof pathway), glucose => pyruvate+++M00002///Glycolysis, core module involving three-carbon compounds+++M00003///Gluconeogenesis, oxaloacetate => fructose-6P+++M00346///Formaldehyde assimilation, serine pathway	R00658///2-phospho-D-glycerate hydro-lyase (phosphoenolpyruvate-forming) 2-Phospho-D-glycerate <=> Phosphoenolpyruvate + H2O	GO:0000015///phosphopyruvate hydratase complex+++GO:0005615///extracellular space+++GO:0005634///nucleus+++GO:0005737///cytoplasm+++GO:0005829///cytosol+++GO:0005886///plasma membrane+++GO:0009986///cell surface+++GO:0016020///membrane+++GO:0031305///integral component of mitochondrial inner membrane+++GO:0031430///M band+++GO:0070062///extracellular exosome+++GO:0099738///cell cortex region	GO:0000287///magnesium ion binding+++GO:0000977///RNA polymerase II regulatory region sequence-specific DNA binding+++GO:0001227///DNA-binding transcription repressor activity, RNA polymerase II-specific+++GO:0003677///DNA binding+++GO:0003723///RNA binding+++GO:0004634///phosphopyruvate hydratase activity+++GO:0005515///protein binding+++GO:0016829///lyase activity+++GO:0042803///protein homodim…	GO:0000122///negative regulation of transcription by RNA polymerase II+++GO:0006094///gluconeogenesis+++GO:0006096///glycolytic process+++GO:0007005///mitochondrion organization+++GO:0009615///response to virus+++GO:0010756///positive regulation of plasminogen activation+++GO:0030308///negative regulation of cell growth+++GO:0032889///regulation of vacuole fusion, non-autophagic+++GO:0045892///ne…
'ACTB'	-0.748399	1.6325e-42	3.83508e-38	33.9093	27.3041	14.183	04015///Rap1 signaling pathway+++04145///Phagosome+++04210///Apoptosis+++04390///Hippo signaling pathway+++04391///Hippo signaling pathway - fly+++04510///Focal adhesion+++04520///Adherens junction+++04530///Tight junction+++04611///Platelet activation+++04670///Leukocyte transendothelial migration+++04714///Thermogenesis+++04745///Phototransduction - fly+++04810///Regulation of actin cytoskeleto…	H00101///Other phagocyte defects+++H00604///Deafness, autosomal dominant+++H01255///Juvenile-onset dystonia+++H01705///Bilateral sudden sensorineural hearing loss+++H02023///Baraitser-Winter syndrome			GO:0000790///nuclear chromatin+++GO:0005615///extracellular space+++GO:0005634///nucleus+++GO:0005654///nucleoplasm+++GO:0005737///cytoplasm+++GO:0005829///cytosol+++GO:0005856///cytoskeleton+++GO:0005884///actin filament+++GO:0005886///plasma membrane+++GO:0005911///cell-cell junction+++GO:0005912///adherens junction+++GO:0005925///focal adhesion+++GO:0015629///actin cytoskeleton+++GO:0016020///…	GO:0000978///RNA polymerase II proximal promoter sequence-specific DNA binding+++GO:0005200///structural constituent of cytoskeleton+++GO:0005515///protein binding+++GO:0005524///ATP binding+++GO:0019894///kinesin binding+++GO:0019901///protein kinase binding+++GO:0030957///Tat protein binding+++GO:0031492///nucleosomal DNA binding+++GO:0042802///identical protein binding+++GO:0048156///tau prote…	GO:0000079///regulation of cyclin-dependent protein serine/threonine kinase activity+++GO:0001738///morphogenesis of a polarized epithelium+++GO:0001895///retina homeostasis+++GO:0007163///establishment or maintenance of cell polarity+++GO:0007409///axonogenesis+++GO:0016579///protein deubiquitination+++GO:0021762///substantia nigra development+++GO:0022898///regulation of transmembrane transport…
'CAPZB'	-0.341223	4.85553e-09	0.000114066	2.25909	2.25749	1.55553	04144///Endocytosis				GO:0005737///cytoplasm+++GO:0005829///cytosol+++GO:0005856///cytoskeleton+++GO:0005903///brush border+++GO:0008290///F-actin capping protein complex+++GO:0014069///postsynaptic density+++GO:0015629///actin cytoskeleton+++GO:0016020///membrane+++GO:0030017///sarcomere+++GO:0030027///lamellipodium+++GO:0030863///cortical cytoskeleton+++GO:0032279///asymmetric synapse+++GO:0070062///extracellular ex…	GO:0003779///actin binding+++GO:0005515///protein binding+++GO:0045296///cadherin binding+++GO:0051015///actin filament binding	GO:0000902///cell morphogenesis+++GO:0006888///ER to Golgi vesicle-mediated transport+++GO:0007010///cytoskeleton organization+++GO:0007596///blood coagulation+++GO:0008154///actin polymerization or depolymerization+++GO:0010591///regulation of lamellipodium assembly+++GO:0019886///antigen processing and presentation of exogenous peptide antigen via MHC class II+++GO:0022604///regulation of cell …
'CST7'	-0.379787	2.76553e-17	6.49677e-13	2.46381	1.14699	0.485286					GO:0005576///extracellular region+++GO:0005615///extracellular space+++GO:0005737///cytoplasm+++GO:0005764///lysosome+++GO:0005768///endosome+++GO:0005770///late endosome+++GO:0005771///multivesicular body+++GO:0005783///endoplasmic reticulum+++GO:0005794///Golgi apparatus+++GO:0031410///cytoplasmic vesicle	GO:0004866///endopeptidase inhibitor activity+++GO:0004869///cysteine-type endopeptidase inhibitor activity+++GO:0005515///protein binding+++GO:0030414///peptidase inhibitor activity+++GO:0042803///protein homodimerization activity	GO:0006955///immune response+++GO:0010466///negative regulation of peptidase activity+++GO:0031643///positive regulation of myelination+++GO:0097340///inhibition of cysteine-type endopeptidase activity+++GO:1903979///negative regulation of microglial cell activation
'XRCC5'	-0.257432	9.32967e-07	0.0219173	1.71501	1.64632	1.15938	03450///Non-homologous end-joining				GO:0000783///nuclear telomere cap complex+++GO:0000784///nuclear chromosome, telomeric region+++GO:0005575///cellular_component+++GO:0005576///extracellular region+++GO:0005634///nucleus+++GO:0005654///nucleoplasm+++GO:0005694///chromosome+++GO:0005730///nucleolus+++GO:0005737///cytoplasm+++GO:0005829///cytosol+++GO:0005886///plasma membrane+++GO:0016020///membrane+++GO:0032040///small-subunit pr…	GO:0000166///nucleotide binding+++GO:0000976///transcription regulatory region sequence-specific DNA binding+++GO:0003674///molecular_function+++GO:0003677///DNA binding+++GO:0003678///DNA helicase activity+++GO:0003684///damaged DNA binding+++GO:0003690///double-stranded DNA binding+++GO:0003691///double-stranded telomeric DNA binding+++GO:0003723///RNA binding+++GO:0004386///helicase activity++…	GO:0000723///telomere maintenance+++GO:0002218///activation of innate immune response+++GO:0002376///immune system process+++GO:0006281///DNA repair+++GO:0006282///regulation of DNA repair+++GO:0006302///double-strand break repair+++GO:0006303///double-strand break repair via nonhomologous end joining+++GO:0006310///DNA recombination+++GO:0006974///cellular response to DNA damage stimulus+++GO:00…
'SAR1A'	-0.302749	5.21606e-07	0.0122536	0.482846	0.545783	0.500279	04141///Protein processing in endoplasmic reticulum+++05134///Legionellosis	H00927///Chylomicron retention disease			GO:0000139///Golgi membrane+++GO:0005783///endoplasmic reticulum+++GO:0005794///Golgi apparatus+++GO:0030127///COPII vesicle coat+++GO:0070971///endoplasmic reticulum exit site	GO:0000166///nucleotide binding+++GO:0003924///GTPase activity+++GO:0005515///protein binding+++GO:0005525///GTP binding	GO:0003400///regulation of COPII vesicle coating+++GO:0006886///intracellular protein transport+++GO:0006888///ER to Golgi vesicle-mediated transport+++GO:0015031///protein transport+++GO:0016050///vesicle organization+++GO:0016192///vesicle-mediated transport+++GO:0061024///membrane organization+++GO:0070863///positive regulation of protein exit from endoplasmic reticulum+++GO:0090110///cargo lo…
'HSP90AA1'	1.42932	1.03551e-37	2.43261e-33	5.39326	4.03366	29.8554	04141///Protein processing in endoplasmic reticulum+++04151///PI3K-Akt signaling pathway+++04217///Necroptosis+++04612///Antigen processing and presentation+++04621///NOD-like receptor signaling pathway+++04657///IL-17 signaling pathway+++04659///Th17 cell differentiation+++04914///Progesterone-mediated oocyte maturation+++04915///Estrogen signaling pathway+++05200///Pathways in cancer+++05215///…				GO:0005576///extracellular region+++GO:0005634///nucleus+++GO:0005654///nucleoplasm+++GO:0005737///cytoplasm+++GO:0005739///mitochondrion+++GO:0005829///cytosol+++GO:0005886///plasma membrane+++GO:0009986///cell surface+++GO:0016020///membrane+++GO:0032991///protein-containing complex+++GO:0034774///secretory granule lumen+++GO:0042470///melanosome+++GO:0043025///neuronal cell body+++GO:0043202//…	GO:0000166///nucleotide binding+++GO:0003723///RNA binding+++GO:0005515///protein binding+++GO:0005524///ATP binding+++GO:0016887///ATPase activity+++GO:0023026///MHC class II protein complex binding+++GO:0030235///nitric-oxide synthase regulator activity+++GO:0030911///TPR domain binding+++GO:0031625///ubiquitin protein ligase binding+++GO:0042623///ATPase activity, coupled+++GO:0042802///identi…	GO:0000086///G2/M transition of mitotic cell cycle+++GO:0001934///positive regulation of protein phosphorylation+++GO:0006457///protein folding+++GO:0006839///mitochondrial transport+++GO:0006898///receptor-mediated endocytosis+++GO:0006986///response to unfolded protein+++GO:0007004///telomere maintenance via telomerase+++GO:0009408///response to heat+++GO:0009409///response to cold+++GO:0010389…
'TCF7'	0.430473	2.52236e-07	0.00592552	2.45919	3.03094	1.82917	04310///Wnt signaling pathway+++04390///Hippo signaling pathway+++04520///Adherens junction+++04550///Signaling pathways regulating pluripotency of stem cells+++04916///Melanogenesis+++04934///Cushing syndrome+++05165///Human papillomavirus infection+++05200///Pathways in cancer+++05210///Colorectal cancer+++05213///Endometrial cancer+++05215///Prostate cancer+++05216///Thyroid cancer+++05217///B…				GO:0005634///nucleus+++GO:0005654///nucleoplasm+++GO:0005667///transcription factor complex+++GO:0005719///nuclear euchromatin+++GO:0016604///nuclear body	GO:0000976///transcription regulatory region sequence-specific DNA binding+++GO:0000978///RNA polymerase II proximal promoter sequence-specific DNA binding+++GO:0000981///DNA-binding transcription factor activity, RNA polymerase II-specific+++GO:0001217///bacterial-type RNA polymerase transcriptional repressor activity, sequence-specific DNA binding+++GO:0001227///DNA-binding transcription repres…	GO:0000122///negative regulation of transcription by RNA polymerase II+++GO:0006355///regulation of transcription, DNA-templated+++GO:0006357///regulation of transcription by RNA polymerase II+++GO:0006955///immune response+++GO:0016055///Wnt signaling pathway+++GO:0021915///neural tube development+++GO:0030538///embryonic genitalia morphogenesis+++GO:0033153///T cell receptor V(D)J recombination…
'RPS5'	0.298712	2.72413e-10	6.39953e-06	26.9402	30.9036	25.3867	03010///Ribosome				GO:0005654///nucleoplasm+++GO:0005829///cytosol+++GO:0005840///ribosome+++GO:0005925///focal adhesion+++GO:0015935///small ribosomal subunit+++GO:0016020///membrane+++GO:0022627///cytosolic small ribosomal subunit+++GO:0070062///extracellular exosome+++GO:1990904///ribonucleoprotein complex	GO:0003723///RNA binding+++GO:0003729///mRNA binding+++GO:0003735///structural constituent of ribosome+++GO:0005515///protein binding+++GO:0019843///rRNA binding	GO:0000028///ribosomal small subunit assembly+++GO:0000184///nuclear-transcribed mRNA catabolic process, nonsense-mediated decay+++GO:0006412///translation+++GO:0006413///translational initiation+++GO:0006450///regulation of translational fidelity+++GO:0006614///SRP-dependent cotranslational protein targeting to membrane+++GO:0019083///viral transcription
'APLP2'	-0.281129	5.65882e-07	0.0132937	0.925208	0.426134	0.359206					GO:0001726///ruffle+++GO:0005634///nucleus+++GO:0005737///cytoplasm+++GO:0005768///endosome+++GO:0005788///endoplasmic reticulum lumen+++GO:0005886///plasma membrane+++GO:0010008///endosome membrane+++GO:0016020///membrane+++GO:0016021///integral component of membrane+++GO:0030670///phagocytic vesicle membrane+++GO:0031092///platelet alpha granule membrane+++GO:0031410///cytoplasmic vesicle+++GO:…	GO:0001786///phosphatidylserine binding+++GO:0003677///DNA binding+++GO:0004867///serine-type endopeptidase inhibitor activity+++GO:0005515///protein binding+++GO:0008201///heparin binding+++GO:0030414///peptidase inhibitor activity+++GO:0035091///phosphatidylinositol binding+++GO:0042802///identical protein binding+++GO:0042803///protein homodimerization activity+++GO:0044877///protein-containin…	GO:0002024///diet induced thermogenesis+++GO:0002576///platelet degranulation+++GO:0006606///protein import into nucleus+++GO:0007049///cell cycle+++GO:0007165///signal transduction+++GO:0007179///transforming growth factor beta receptor signaling pathway+++GO:0007186///G protein-coupled receptor signaling pathway+++GO:0009631///cold acclimation+++GO:0010466///negative regulation of peptidase act…
'DNAJA1'	0.821643	2.0762e-22	4.87741e-18	1.42046	0.898582	3.74074	04141///Protein processing in endoplasmic reticulum				GO:0005634///nucleus+++GO:0005737///cytoplasm+++GO:0005739///mitochondrion+++GO:0005783///endoplasmic reticulum+++GO:0005829///cytosol+++GO:0015630///microtubule cytoskeleton+++GO:0016020///membrane+++GO:0043231///intracellular membrane-bounded organelle+++GO:0048471///perinuclear region of cytoplasm+++GO:0070062///extracellular exosome+++GO:0098554///cytoplasmic side of endoplasmic reticulum mem…	GO:0001664///G protein-coupled receptor binding+++GO:0001671///ATPase activator activity+++GO:0005515///protein binding+++GO:0005524///ATP binding+++GO:0030544///Hsp70 protein binding+++GO:0030957///Tat protein binding+++GO:0031072///heat shock protein binding+++GO:0031625///ubiquitin protein ligase binding+++GO:0046872///metal ion binding+++GO:0050750///low-density lipoprotein particle receptor …	GO:0006457///protein folding+++GO:0006986///response to unfolded protein+++GO:0009408///response to heat+++GO:0031397///negative regulation of protein ubiquitination+++GO:0032781///positive regulation of ATPase activity+++GO:0043065///positive regulation of apoptotic process+++GO:0043066///negative regulation of apoptotic process+++GO:0043508///negative regulation of JUN kinase activity+++GO:0051…
'PPP1R15A'	0.636697	2.0714e-13	4.86613e-09	0.979206	0.443678	2.59999	04141///Protein processing in endoplasmic reticulum				GO:0000164///protein phosphatase type 1 complex+++GO:0005737///cytoplasm+++GO:0005739///mitochondrion+++GO:0005741///mitochondrial outer membrane+++GO:0005783///endoplasmic reticulum+++GO:0005789///endoplasmic reticulum membrane+++GO:0005794///Golgi apparatus+++GO:0005829///cytosol+++GO:0016020///membrane	GO:0005515///protein binding+++GO:0008157///protein phosphatase 1 binding+++GO:0019888///protein phosphatase regulator activity+++GO:0019901///protein kinase binding+++GO:0072542///protein phosphatase activator activity	GO:0006417///regulation of translation+++GO:0006915///apoptotic process+++GO:0006974///cellular response to DNA damage stimulus+++GO:0007050///cell cycle arrest+++GO:0032058///positive regulation of translational initiation in response to stress+++GO:0032515///negative regulation of phosphoprotein phosphatase activity+++GO:0032516///positive regulation of phosphoprotein phosphatase activity+++GO:…
'TESC'	-0.295862	6.2625e-10	1.47119e-05	0.164577	0.0849067	0.0842614					GO:0001726///ruffle+++GO:0005634///nucleus+++GO:0005654///nucleoplasm+++GO:0005737///cytoplasm+++GO:0005829///cytosol+++GO:0005886///plasma membrane+++GO:0016020///membrane+++GO:0030027///lamellipodium+++GO:0032587///ruffle membrane+++GO:0042995///cell projection	GO:0000287///magnesium ion binding+++GO:0004860///protein kinase inhibitor activity+++GO:0005509///calcium ion binding+++GO:0005515///protein binding+++GO:0019212///phosphatase inhibitor activity+++GO:0042803///protein homodimerization activity+++GO:0046872///metal ion binding	GO:0006469///negative regulation of protein kinase activity+++GO:0008285///negative regulation of cell proliferation+++GO:0010628///positive regulation of gene expression+++GO:0015031///protein transport+++GO:0030154///cell differentiation+++GO:0030854///positive regulation of granulocyte differentiation+++GO:0032417///positive regulation of sodium:proton antiporter activity+++GO:0033628///regula…
'TMEM230'	-0.272246	7.88959e-08	0.00185342	0.939868	1.1895	0.633516					GO:0005623///cell+++GO:0005768///endosome+++GO:0005769///early endosome+++GO:0005770///late endosome+++GO:0005776///autophagosome+++GO:0005783///endoplasmic reticulum+++GO:0005794///Golgi apparatus+++GO:0005802///trans-Golgi network+++GO:0008021///synaptic vesicle+++GO:0016020///membrane+++GO:0016021///integral component of membrane+++GO:0030054///cell junction+++GO:0031410///cytoplasmic vesicle+…		GO:0048489///synaptic vesicle transport
'PSME1'	-0.498369	2.13885e-25	5.02458e-21	3.02538	3.34311	1.58073	03050///Proteasome+++04612///Antigen processing and presentation				GO:0000502///proteasome complex+++GO:0005654///nucleoplasm+++GO:0005737///cytoplasm+++GO:0005829///cytosol+++GO:0008537///proteasome activator complex+++GO:0070062///extracellular exosome	GO:0005515///protein binding+++GO:0061133///endopeptidase activator activity	GO:0000165///MAPK cascade+++GO:0000209///protein polyubiquitination+++GO:0002223///stimulatory C-type lectin receptor signaling pathway+++GO:0002479///antigen processing and presentation of exogenous peptide antigen via MHC class I, TAP-dependent+++GO:0006521///regulation of cellular amino acid metabolic process+++GO:0010950///positive regulation of endopeptidase activity+++GO:0010972///negative …
'MYL6'	-0.360132	1.34092e-19	3.15009e-15	7.57235	5.5172	4.51876	04270///Vascular smooth muscle contraction+++04530///Tight junction+++04921///Oxytocin signaling pathway				GO:0005829///cytosol+++GO:0005903///brush border+++GO:0016020///membrane+++GO:0016459///myosin complex+++GO:0016461///unconventional myosin complex+++GO:0031982///vesicle+++GO:0070062///extracellular exosome	GO:0003774///motor activity+++GO:0005509///calcium ion binding+++GO:0005515///protein binding+++GO:0008307///structural constituent of muscle+++GO:0030898///actin-dependent ATPase activity	GO:0006936///muscle contraction+++GO:0007519///skeletal muscle tissue development+++GO:0030049///muscle filament sliding
'COMT'	-0.340381	1.38813e-10	3.261e-06	0.622703	0.497448	0.307724	00140///Steroid hormone biosynthesis+++00350///Tyrosine metabolism+++04728///Dopaminergic synapse	H00605///Deafness, autosomal recessive+++H01450///Obsessive-compulsive disorder		R02534///S-Adenosyl-L-methionine:catechol O-methyltransferase S-Adenosyl-L-methionine + L-Noradrenaline <=> S-Adenosyl-L-homocysteine + L-Normetanephrine+++R02920///S-Adenosyl-L-methionine:catechol O-methyltransferase S-Adenosyl-L-methionine + L-Adrenaline <=> S-Adenosyl-L-homocysteine + L-Metanephrine+++R03304///S-Adenosyl-L-methionine:catechol O-methyltransferase S-Adenosyl-L-methionine + 3,4-D…	GO:0005737///cytoplasm+++GO:0005829///cytosol+++GO:0005886///plasma membrane+++GO:0016020///membrane+++GO:0016021///integral component of membrane+++GO:0030424///axon+++GO:0030425///dendrite+++GO:0043197///dendritic spine+++GO:0043231///intracellular membrane-bounded organelle+++GO:0044297///cell body+++GO:0045211///postsynaptic membrane+++GO:0070062///extracellular exosome	GO:0000287///magnesium ion binding+++GO:0005515///protein binding+++GO:0008168///methyltransferase activity+++GO:0008171///O-methyltransferase activity+++GO:0016206///catechol O-methyltransferase activity+++GO:0016740///transferase activity+++GO:0046872///metal ion binding+++GO:0102084///L-dopa O-methyltransferase activity+++GO:0102938///orcinol O-methyltransferase activity	GO:0006584///catecholamine metabolic process+++GO:0007565///female pregnancy+++GO:0007612///learning+++GO:0007614///short-term memory+++GO:0008210///estrogen metabolic process+++GO:0014070///response to organic cyclic compound+++GO:0016036///cellular response to phosphate starvation+++GO:0032259///methylation+++GO:0032496///response to lipopolysaccharide+++GO:0032502///developmental process+++GO:…
'HSP90AB1'	1.02505	1.22135e-22	2.8692e-18	3.96283	4.41562	11.0341	04141///Protein processing in endoplasmic reticulum+++04151///PI3K-Akt signaling pathway+++04217///Necroptosis+++04612///Antigen processing and presentation+++04621///NOD-like receptor signaling pathway+++04657///IL-17 signaling pathway+++04659///Th17 cell differentiation+++04914///Progesterone-mediated oocyte maturation+++04915///Estrogen signaling pathway+++05200///Pathways in cancer+++05215///…				GO:0005576///extracellular region+++GO:0005634///nucleus+++GO:0005654///nucleoplasm+++GO:0005737///cytoplasm+++GO:0005739///mitochondrion+++GO:0005765///lysosomal membrane+++GO:0005829///cytosol+++GO:0005886///plasma membrane+++GO:0008180///COP9 signalosome+++GO:0009986///cell surface+++GO:0016020///membrane+++GO:0016234///inclusion body+++GO:0016323///basolateral plasma membrane+++GO:0016324///a…	GO:0000166///nucleotide binding+++GO:0002134///UTP binding+++GO:0002135///CTP binding+++GO:0003723///RNA binding+++GO:0003725///double-stranded RNA binding+++GO:0005515///protein binding+++GO:0005524///ATP binding+++GO:0005525///GTP binding+++GO:0008144///drug binding+++GO:0016887///ATPase activity+++GO:0017098///sulfonylurea receptor binding+++GO:0019887///protein kinase regulator activity+++GO:…	GO:0001890///placenta development+++GO:0006457///protein folding+++GO:0006805///xenobiotic metabolic process+++GO:0006986///response to unfolded protein+++GO:0007004///telomere maintenance via telomerase+++GO:0009651///response to salt stress+++GO:0010033///response to organic substance+++GO:0019062///virion attachment to host cell+++GO:0021955///central nervous system neuron axonogenesis+++GO:00…
'PRKY'	-0.327105	1.10667e-50	2.5998e-46	0.000450508	0.382231	0					GO:0005952///cAMP-dependent protein kinase complex	GO:0000166///nucleotide binding+++GO:0004672///protein kinase activity+++GO:0004674///protein serine/threonine kinase activity+++GO:0004691///cAMP-dependent protein kinase activity+++GO:0005524///ATP binding+++GO:0016301///kinase activity+++GO:0016740///transferase activity	GO:0006468///protein phosphorylation+++GO:0007165///signal transduction+++GO:0016310///phosphorylation+++GO:0018105///peptidyl-serine phosphorylation
'NDUFB7'	-0.384953	6.70196e-12	1.57443e-07	1.32011	1.26302	0.804091	00190///Oxidative phosphorylation+++04714///Thermogenesis+++04723///Retrograde endocannabinoid signaling+++04932///Non-alcoholic fatty liver disease (NAFLD)+++05010///Alzheimer disease+++05012///Parkinson disease+++05016///Huntington disease		M00147///NADH dehydrogenase (ubiquinone) 1 beta subcomplex		GO:0005739///mitochondrion+++GO:0005743///mitochondrial inner membrane+++GO:0005747///mitochondrial respiratory chain complex I+++GO:0005758///mitochondrial intermembrane space+++GO:0016020///membrane+++GO:0070469///respiratory chain	GO:0003954///NADH dehydrogenase activity+++GO:0008137///NADH dehydrogenase (ubiquinone) activity	GO:0006120///mitochondrial electron transport, NADH to ubiquinone+++GO:0032981///mitochondrial respiratory chain complex I assembly+++GO:0055114///oxidation-reduction process
'DDT'	0.392301	1.03353e-07	0.00242796	1.48847	0.846382	1.50266					GO:0005615///extracellular space+++GO:0005737///cytoplasm+++GO:0070062///extracellular exosome	GO:0004167///dopachrome isomerase activity+++GO:0005126///cytokine receptor binding+++GO:0033981///D-dopachrome decarboxylase activity+++GO:0050178///phenylpyruvate tautomerase activity	GO:0010760///negative regulation of macrophage chemotaxis+++GO:0032760///positive regulation of tumor necrosis factor production+++GO:0042438///melanin biosynthetic process+++GO:0050729///positive regulation of inflammatory response+++GO:0070374///positive regulation of ERK1 and ERK2 cascade
'LGALS1'	-0.825966	5.83321e-20	1.37034e-15	1.8493	0.714871	0.761695					GO:0005576///extracellular region+++GO:0005615///extracellular space+++GO:0005622///intracellular+++GO:0005623///cell+++GO:0005634///nucleus+++GO:0005737///cytoplasm+++GO:0005788///endoplasmic reticulum lumen+++GO:0005829///cytosol+++GO:0009986///cell surface+++GO:0062023///collagen-containing extracellular matrix+++GO:0070062///extracellular exosome	GO:0003723///RNA binding+++GO:0005515///protein binding+++GO:0030246///carbohydrate binding+++GO:0030395///lactose binding+++GO:0042802///identical protein binding+++GO:0043236///laminin binding	GO:0002317///plasma cell differentiation+++GO:0006915///apoptotic process+++GO:0010812///negative regulation of cell-substrate adhesion+++GO:0010977///negative regulation of neuron projection development+++GO:0031295///T cell costimulation+++GO:0034120///positive regulation of erythrocyte aggregation+++GO:0035900///response to isolation stress+++GO:0042493///response to drug+++GO:0042981///regula…
'FAM118A'	0.361335	2.91973e-07	0.00685903	0.115535	0.122016	1.60265					GO:0016020///membrane+++GO:0016021///integral component of membrane	GO:0005515///protein binding+++GO:0042802///identical protein binding
'ST13'	0.392736	7.01766e-09	0.000164859	1.5148	1.83939	2.28088					GO:0005737///cytoplasm+++GO:0005829///cytosol+++GO:0032991///protein-containing complex+++GO:0070062///extracellular exosome	GO:0005515///protein binding+++GO:0019904///protein domain specific binding+++GO:0030544///Hsp70 protein binding+++GO:0030674///protein binding, bridging+++GO:0031072///heat shock protein binding+++GO:0032564///dATP binding+++GO:0042802///identical protein binding+++GO:0044877///protein-containing complex binding+++GO:0046983///protein dimerization activity+++GO:0051082///unfolded protein binding…	GO:0006457///protein folding+++GO:0009617///response to bacterium+++GO:0051085///chaperone cofactor-dependent protein refolding+++GO:0061077///chaperone-mediated protein folding+++GO:0061084///negative regulation of protein refolding+++GO:0065003///protein-containing complex assembly
'SDR39U1'	-0.262514	1.16165e-07	0.00272894	0.4425	0.597821	0.338286					GO:0005634///nucleus	GO:0003824///catalytic activity+++GO:0016491///oxidoreductase activity+++GO:0050662///coenzyme binding	GO:0055114///oxidation-reduction process
'GZMH'	-0.685808	6.60953e-26	1.55271e-21	0.834587	1.02543	0.517032					GO:0005737///cytoplasm+++GO:0016020///membrane	GO:0004252///serine-type endopeptidase activity+++GO:0008233///peptidase activity+++GO:0008236///serine-type peptidase activity+++GO:0016787///hydrolase activity	GO:0006508///proteolysis+++GO:0006915///apoptotic process+++GO:0008626///granzyme-mediated apoptotic signaling pathway+++GO:0019835///cytolysis
'AHSA1'	0.848528	5.22535e-21	1.22754e-16	0.465692	0.39665	1.987					GO:0005737///cytoplasm+++GO:0005783///endoplasmic reticulum+++GO:0005829///cytosol+++GO:0070062///extracellular exosome	GO:0001671///ATPase activator activity+++GO:0005515///protein binding+++GO:0045296///cadherin binding+++GO:0051087///chaperone binding+++GO:0051879///Hsp90 protein binding	GO:0006457///protein folding+++GO:0016032///viral process+++GO:0032781///positive regulation of ATPase activity
'DHRS7'	-0.27244	5.64344e-07	0.0132576	0.839927	0.672343	0.537147					GO:0016020///membrane	GO:0016491///oxidoreductase activity	GO:0055114///oxidation-reduction process
'EIF5'	0.412866	1.65741e-08	0.00038936	1.43909	1.42378	3.35067	03013///RNA transport+++04214///Apoptosis - fly				GO:0005634///nucleus+++GO:0005737///cytoplasm+++GO:0005829///cytosol+++GO:0005886///plasma membrane	GO:0000166///nucleotide binding+++GO:0003723///RNA binding+++GO:0003743///translation initiation factor activity+++GO:0003924///GTPase activity+++GO:0005092///GDP-dissociation inhibitor activity+++GO:0005515///protein binding+++GO:0005525///GTP binding+++GO:0008135///translation factor activity, RNA binding+++GO:0045296///cadherin binding+++GO:0071074///eukaryotic initiation factor eIF2 binding	GO:0001731///formation of translation preinitiation complex+++GO:0001732///formation of cytoplasmic translation initiation complex+++GO:0006412///translation+++GO:0006413///translational initiation+++GO:0006446///regulation of translational initiation+++GO:0090630///activation of GTPase activity
'NFKBIA'	1.1237	1.82136e-23	4.27873e-19	2.47052	2.3938	9.92932	04024///cAMP signaling pathway+++04062///Chemokine signaling pathway+++04064///NF-kappa B signaling pathway+++04210///Apoptosis+++04380///Osteoclast differentiation+++04620///Toll-like receptor signaling pathway+++04621///NOD-like receptor signaling pathway+++04622///RIG-I-like receptor signaling pathway+++04623///Cytosolic DNA-sensing pathway+++04624///Toll and Imd signaling pathway+++04625///C-…	H00007///Hodgkin lymphoma+++H00095///Ectodermal dysplasia associated immunodeficiency			GO:0005634///nucleus+++GO:0005654///nucleoplasm+++GO:0005737///cytoplasm+++GO:0005829///cytosol+++GO:0005886///plasma membrane+++GO:0016021///integral component of membrane+++GO:0033256///I-kappaB/NF-kappaB complex	GO:0005515///protein binding+++GO:0008134///transcription factor binding+++GO:0008139///nuclear localization sequence binding+++GO:0019899///enzyme binding+++GO:0031625///ubiquitin protein ligase binding+++GO:0042802///identical protein binding+++GO:0051059///NF-kappaB binding	GO:0006606///protein import into nucleus+++GO:0006915///apoptotic process+++GO:0007249///I-kappaB kinase/NF-kappaB signaling+++GO:0007253///cytoplasmic sequestering of NF-kappaB+++GO:0010468///regulation of gene expression+++GO:0010745///negative regulation of macrophage derived foam cell differentiation+++GO:0010875///positive regulation of cholesterol efflux+++GO:0010888///negative regulation o…
'PSME2'	-0.587133	2.67224e-26	6.27763e-22	2.32077	2.44129	1.18489	03050///Proteasome+++04612///Antigen processing and presentation				GO:0000502///proteasome complex+++GO:0005654///nucleoplasm+++GO:0005737///cytoplasm+++GO:0005829///cytosol+++GO:0008537///proteasome activator complex+++GO:0016020///membrane+++GO:0070062///extracellular exosome	GO:0005515///protein binding+++GO:0042802///identical protein binding+++GO:0061133///endopeptidase activator activity	GO:0000165///MAPK cascade+++GO:0000209///protein polyubiquitination+++GO:0002223///stimulatory C-type lectin receptor signaling pathway+++GO:0002479///antigen processing and presentation of exogenous peptide antigen via MHC class I, TAP-dependent+++GO:0006521///regulation of cellular amino acid metabolic process+++GO:0010950///positive regulation of endopeptidase activity+++GO:0010972///negative …
'MYL12A'	-0.2849	2.33586e-13	5.48741e-09	11.0142	9.07732	6.84207	04360///Axon guidance+++04510///Focal adhesion+++04530///Tight junction+++04611///Platelet activation+++04670///Leukocyte transendothelial migration+++04810///Regulation of actin cytoskeleton+++05131///Shigellosis				GO:0001725///stress fiber+++GO:0005829///cytosol+++GO:0005903///brush border+++GO:0016459///myosin complex+++GO:0016460///myosin II complex+++GO:0030018///Z disc+++GO:0045177///apical part of cell+++GO:0070062///extracellular exosome+++GO:0099738///cell cortex region	GO:0005509///calcium ion binding+++GO:0005515///protein binding+++GO:0032036///myosin heavy chain binding+++GO:0035254///glutamate receptor binding+++GO:0046872///metal ion binding+++GO:0051020///GTPase binding	GO:0006936///muscle contraction+++GO:0008360///regulation of cell shape+++GO:0070527///platelet aggregation+++GO:0072659///protein localization to plasma membrane
'RIOK3'	-0.267012	1.24074e-06	0.0291474	0.796088	0.56185	0.494764					GO:0005737///cytoplasm+++GO:0005829///cytosol+++GO:0030688///preribosome, small subunit precursor	GO:0000166///nucleotide binding+++GO:0004674///protein serine/threonine kinase activity+++GO:0005515///protein binding+++GO:0005524///ATP binding+++GO:0016301///kinase activity+++GO:0016740///transferase activity+++GO:0046872///metal ion binding+++GO:0089720///caspase binding	GO:0002376///immune system process+++GO:0006468///protein phosphorylation+++GO:0007059///chromosome segregation+++GO:0016310///phosphorylation+++GO:0030490///maturation of SSU-rRNA+++GO:0031333///negative regulation of protein complex assembly+++GO:0032728///positive regulation of interferon-beta production+++GO:0039534///negative regulation of MDA-5 signaling pathway+++GO:0042254///ribosome biog…
'RBM3'	-0.72575	2.79055e-30	6.55556e-26	1.91267	3.1421	1.35897					GO:0005634///nucleus+++GO:0005654///nucleoplasm+++GO:0005681///spliceosomal complex+++GO:0005737///cytoplasm+++GO:0015934///large ribosomal subunit+++GO:0030425///dendrite+++GO:0042995///cell projection+++GO:1990904///ribonucleoprotein complex	GO:0003676///nucleic acid binding+++GO:0003723///RNA binding+++GO:0005515///protein binding+++GO:0035368///selenocysteine insertion sequence binding+++GO:0043023///ribosomal large subunit binding	GO:0006396///RNA processing+++GO:0006417///regulation of translation+++GO:0045727///positive regulation of translation+++GO:0048026///positive regulation of mRNA splicing, via spliceosome+++GO:0051252///regulation of RNA metabolic process
'CORO1A'	-0.381491	9.33202e-17	2.19228e-12	6.69251	6.99401	3.64606	04145///Phagosome+++05152///Tuberculosis	H00091///T-B+Severe combined immunodeficiency			GO:0001772///immunological synapse+++GO:0001891///phagocytic cup+++GO:0005634///nucleus+++GO:0005737///cytoplasm+++GO:0005769///early endosome+++GO:0005829///cytosol+++GO:0005856///cytoskeleton+++GO:0005884///actin filament+++GO:0005886///plasma membrane+++GO:0005911///cell-cell junction+++GO:0005938///cell cortex+++GO:0015629///actin cytoskeleton+++GO:0016020///membrane+++GO:0030027///lamellipod…	GO:0003723///RNA binding+++GO:0003779///actin binding+++GO:0003785///actin monomer binding+++GO:0005515///protein binding+++GO:0008022///protein C-terminus binding+++GO:0008092///cytoskeletal protein binding+++GO:0032036///myosin heavy chain binding+++GO:0042802///identical protein binding+++GO:0042803///protein homodimerization activity+++GO:0043548///phosphatidylinositol 3-kinase binding+++GO:0…	GO:0001771///immunological synapse formation+++GO:0001845///phagolysosome assembly+++GO:0006816///calcium ion transport+++GO:0006909///phagocytosis+++GO:0007015///actin filament organization+++GO:0008064///regulation of actin polymerization or depolymerization+++GO:0008360///regulation of cell shape+++GO:0016477///cell migration+++GO:0030036///actin cytoskeleton organization+++GO:0030335///positi…
'ELOB'	-0.286081	3.44997e-07	0.00810467	2.85029	2.64084	1.79928	04066///HIF-1 signaling pathway+++04120///Ubiquitin mediated proteolysis+++05170///Human immunodeficiency virus 1 infection+++05200///Pathways in cancer+++05211///Renal cell carcinoma				GO:0005634///nucleus+++GO:0005654///nucleoplasm+++GO:0005829///cytosol+++GO:0030891///VCB complex+++GO:0031462///Cul2-RING ubiquitin ligase complex+++GO:0031466///Cul5-RING ubiquitin ligase complex+++GO:0070449///elongin complex	GO:0003746///translation elongation factor activity+++GO:0005515///protein binding+++GO:0031625///ubiquitin protein ligase binding	GO:0006366///transcription by RNA polymerase II+++GO:0006368///transcription elongation from RNA polymerase II promoter+++GO:0006414///translational elongation+++GO:0016032///viral process+++GO:0016567///protein ubiquitination+++GO:0043687///post-translational protein modification+++GO:0061418///regulation of transcription from RNA polymerase II promoter in response to hypoxia+++GO:0065003///prot…
'TLE5'	-0.444678	3.88983e-19	9.13798e-15	6.19668	7.55685	3.94509					GO:0005634///nucleus+++GO:0005667///transcription factor complex	GO:0003714///transcription corepressor activity+++GO:0005515///protein binding+++GO:0042802///identical protein binding+++GO:0070491///repressing transcription factor binding	GO:0000122///negative regulation of transcription by RNA polymerase II+++GO:0001501///skeletal system development+++GO:0006355///regulation of transcription, DNA-templated+++GO:0006357///regulation of transcription by RNA polymerase II+++GO:0007275///multicellular organism development+++GO:0009887///animal organ morphogenesis+++GO:0010629///negative regulation of gene expression+++GO:0016055///Wn…
'RPS16'	0.520994	2.45264e-25	5.76174e-21	21.6311	21.2475	29.5448	03010///Ribosome				GO:0005654///nucleoplasm+++GO:0005829///cytosol+++GO:0005840///ribosome+++GO:0005925///focal adhesion+++GO:0015935///small ribosomal subunit+++GO:0016020///membrane+++GO:0022627///cytosolic small ribosomal subunit+++GO:0070062///extracellular exosome	GO:0003723///RNA binding+++GO:0003735///structural constituent of ribosome+++GO:0005515///protein binding	GO:0000184///nuclear-transcribed mRNA catabolic process, nonsense-mediated decay+++GO:0000462///maturation of SSU-rRNA from tricistronic rRNA transcript (SSU-rRNA, 5.8S rRNA, LSU-rRNA)+++GO:0006364///rRNA processing+++GO:0006412///translation+++GO:0006413///translational initiation+++GO:0006614///SRP-dependent cotranslational protein targeting to membrane+++GO:0019083///viral transcription+++GO:0…
'SLC1A5'	0.337766	1.35928e-06	0.0319321	0.116952	0.0466381	0.154187	04974///Protein digestion and absorption+++05230///Central carbon metabolism in cancer				GO:0005886///plasma membrane+++GO:0005887///integral component of plasma membrane+++GO:0009925///basal plasma membrane+++GO:0016020///membrane+++GO:0016021///integral component of membrane+++GO:0042470///melanosome+++GO:0070062///extracellular exosome	GO:0001618///virus receptor activity+++GO:0005515///protein binding+++GO:0015171///amino acid transmembrane transporter activity+++GO:0015175///neutral amino acid transmembrane transporter activity+++GO:0015183///L-aspartate transmembrane transporter activity+++GO:0015186///L-glutamine transmembrane transporter activity+++GO:0015194///L-serine transmembrane transporter activity+++GO:0015293///sym…	GO:0006865///amino acid transport+++GO:0006868///glutamine transport+++GO:0010585///glutamine secretion+++GO:0015804///neutral amino acid transport+++GO:0015825///L-serine transport+++GO:0016032///viral process+++GO:0046718///viral entry into host cell+++GO:0055085///transmembrane transport+++GO:0070207///protein homotrimerization+++GO:0140009///L-aspartate import across plasma membrane+++GO:1903…
'RPS19'	0.267617	3.31975e-13	7.79875e-09	72.3813	68.9616	69.3311	03010///Ribosome	H00237///Diamond-Blackfan anemia			GO:0005634///nucleus+++GO:0005654///nucleoplasm+++GO:0005730///nucleolus+++GO:0005737///cytoplasm+++GO:0005829///cytosol+++GO:0005840///ribosome+++GO:0005925///focal adhesion+++GO:0014069///postsynaptic density+++GO:0016020///membrane+++GO:0022627///cytosolic small ribosomal subunit+++GO:0045202///synapse+++GO:0070062///extracellular exosome	GO:0003723///RNA binding+++GO:0003735///structural constituent of ribosome+++GO:0005515///protein binding+++GO:0017134///fibroblast growth factor binding+++GO:0019901///protein kinase binding+++GO:0042802///identical protein binding	GO:0000028///ribosomal small subunit assembly+++GO:0000184///nuclear-transcribed mRNA catabolic process, nonsense-mediated decay+++GO:0000462///maturation of SSU-rRNA from tricistronic rRNA transcript (SSU-rRNA, 5.8S rRNA, LSU-rRNA)+++GO:0002548///monocyte chemotaxis+++GO:0006364///rRNA processing+++GO:0006412///translation+++GO:0006413///translational initiation+++GO:0006614///SRP-dependent cotr…
'NOP53'	0.440542	1.36231e-11	3.20034e-07	5.57157	5.90545	5.94042					GO:0001650///fibrillar center+++GO:0005634///nucleus+++GO:0005654///nucleoplasm+++GO:0005730///nucleolus+++GO:0005829///cytosol+++GO:0033553///rDNA heterochromatin+++GO:0043231///intracellular membrane-bounded organelle	GO:0002039///p53 binding+++GO:0003723///RNA binding+++GO:0005515///protein binding+++GO:0008097///5S rRNA binding+++GO:0042802///identical protein binding	GO:0000027///ribosomal large subunit assembly+++GO:0000122///negative regulation of transcription by RNA polymerase II+++GO:0001932///regulation of protein phosphorylation+++GO:0006281///DNA repair+++GO:0006364///rRNA processing+++GO:0006974///cellular response to DNA damage stimulus+++GO:0007095///mitotic G2 DNA damage checkpoint+++GO:0014067///negative regulation of phosphatidylinositol 3-kinas…
'NKG7'	-0.392377	1.30594e-26	3.06792e-22	9.40424	5.59562	4.36088					GO:0005886///plasma membrane+++GO:0005887///integral component of plasma membrane+++GO:0016020///membrane+++GO:0016021///integral component of membrane	GO:0005515///protein binding
'DNAJB6'	0.431887	1.77492e-07	0.00416963	1.07466	0.75092	2.57461		H00593///Limb-girdle muscular dystrophy			GO:0005634///nucleus+++GO:0005654///nucleoplasm+++GO:0005737///cytoplasm+++GO:0005829///cytosol+++GO:0016020///membrane+++GO:0030018///Z disc+++GO:0048471///perinuclear region of cytoplasm	GO:0001671///ATPase activator activity+++GO:0003677///DNA binding+++GO:0005515///protein binding+++GO:0031072///heat shock protein binding+++GO:0042802///identical protein binding+++GO:0051082///unfolded protein binding+++GO:0051087///chaperone binding	GO:0006457///protein folding+++GO:0030036///actin cytoskeleton organization+++GO:0030198///extracellular matrix organization+++GO:0032781///positive regulation of ATPase activity+++GO:0032880///regulation of protein localization+++GO:0034504///protein localization to nucleus+++GO:0043154///negative regulation of cysteine-type endopeptidase activity involved in apoptotic process+++GO:0045109///int…
'HSPB1'	0.728153	7.2876e-11	1.712e-06	0.761353	0.665567	2.04119	04010///MAPK signaling pathway+++04370///VEGF signaling pathway+++05146///Amoebiasis	H00856///Distal hereditary motor neuropathies			GO:0000502///proteasome complex+++GO:0005615///extracellular space+++GO:0005634///nucleus+++GO:0005737///cytoplasm+++GO:0005819///spindle+++GO:0005829///cytosol+++GO:0005856///cytoskeleton+++GO:0005886///plasma membrane+++GO:0005925///focal adhesion+++GO:0030018///Z disc+++GO:0043292///contractile fiber+++GO:0070062///extracellular exosome+++GO:1904115///axon cytoplasm	GO:0003723///RNA binding+++GO:0005080///protein kinase C binding+++GO:0005515///protein binding+++GO:0008426///protein kinase C inhibitor activity+++GO:0019901///protein kinase binding+++GO:0042802///identical protein binding+++GO:0042803///protein homodimerization activity+++GO:0043130///ubiquitin binding+++GO:0044183///protein binding involved in protein folding	GO:0001895///retina homeostasis+++GO:0001932///regulation of protein phosphorylation+++GO:0006446///regulation of translational initiation+++GO:0006469///negative regulation of protein kinase activity+++GO:0006986///response to unfolded protein+++GO:0009615///response to virus+++GO:0010506///regulation of autophagy+++GO:0016032///viral process+++GO:0032731///positive regulation of interleukin-1 b…
'NUDT1'	-0.2674	2.28671e-08	0.000537193	0.405525	0.427059	0.256748					GO:0001669///acrosomal vesicle+++GO:0005615///extracellular space+++GO:0005634///nucleus+++GO:0005737///cytoplasm+++GO:0005739///mitochondrion+++GO:0005759///mitochondrial matrix+++GO:0005829///cytosol+++GO:0005886///plasma membrane+++GO:0031965///nuclear membrane	GO:0003723///RNA binding+++GO:0003924///GTPase activity+++GO:0005515///protein binding+++GO:0008413///8-oxo-7,8-dihydroguanosine triphosphate pyrophosphatase activity+++GO:0008828///dATP pyrophosphohydrolase activity+++GO:0016787///hydrolase activity+++GO:0030515///snoRNA binding+++GO:0035539///8-oxo-7,8-dihydrodeoxyguanosine triphosphate pyrophosphatase activity+++GO:0036219///GTP diphosphatase …	GO:0006195///purine nucleotide catabolic process+++GO:0006203///dGTP catabolic process+++GO:0006281///DNA repair+++GO:0006979///response to oxidative stress+++GO:0007568///aging+++GO:0008584///male gonad development+++GO:0034656///nucleobase-containing small molecule catabolic process+++GO:0042262///DNA protection+++GO:0046061///dATP catabolic process+++GO:0046686///response to cadmium ion
'MAP3K8'	-0.383058	1.83517e-10	4.31118e-06	0.224719	0.304235	0.531297	04010///MAPK signaling pathway+++04620///Toll-like receptor signaling pathway+++04660///T cell receptor signaling pathway+++04668///TNF signaling pathway				GO:0005737///cytoplasm+++GO:0005829///cytosol	GO:0000166///nucleotide binding+++GO:0000287///magnesium ion binding+++GO:0004672///protein kinase activity+++GO:0004674///protein serine/threonine kinase activity+++GO:0004709///MAP kinase kinase kinase activity+++GO:0005515///protein binding+++GO:0005524///ATP binding+++GO:0016301///kinase activity+++GO:0016740///transferase activity+++GO:0046872///metal ion binding	GO:0000165///MAPK cascade+++GO:0000186///activation of MAPKK activity+++GO:0002376///immune system process+++GO:0006468///protein phosphorylation+++GO:0007049///cell cycle+++GO:0007165///signal transduction+++GO:0007346///regulation of mitotic cell cycle+++GO:0016310///phosphorylation+++GO:0023014///signal transduction by protein phosphorylation+++GO:0031098///stress-activated protein kinase sign…
'PFN1'	-0.638753	1.69605e-41	3.98435e-37	10.8671	10.5232	4.94097	04013///MAPK signaling pathway - fly+++04015///Rap1 signaling pathway+++04810///Regulation of actin cytoskeleton+++05131///Shigellosis+++05132///Salmonella infection	H00058///Amyotrophic lateral sclerosis (ALS)			GO:0005634///nucleus+++GO:0005737///cytoplasm+++GO:0005829///cytosol+++GO:0005856///cytoskeleton+++GO:0005925///focal adhesion+++GO:0005938///cell cortex+++GO:0016020///membrane+++GO:0070062///extracellular exosome+++GO:0072562///blood microparticle+++GO:0098978///glutamatergic synapse	GO:0000774///adenyl-nucleotide exchange factor activity+++GO:0001784///phosphotyrosine residue binding+++GO:0003723///RNA binding+++GO:0003779///actin binding+++GO:0003785///actin monomer binding+++GO:0005515///protein binding+++GO:0005546///phosphatidylinositol-4,5-bisphosphate binding+++GO:0017048///Rho GTPase binding+++GO:0045296///cadherin binding+++GO:0070064///proline-rich region binding	GO:0001843///neural tube closure+++GO:0006357///regulation of transcription by RNA polymerase II+++GO:0010634///positive regulation of epithelial cell migration+++GO:0030036///actin cytoskeleton organization+++GO:0030833///regulation of actin filament polymerization+++GO:0030837///negative regulation of actin filament polymerization+++GO:0030838///positive regulation of actin filament polymerizat…
'DDX5'	0.257551	2.83448e-10	6.65876e-06	11.6271	10.6175	15.112	03040///Spliceosome+++05202///Transcriptional misregulation in cancer+++05205///Proteoglycans in cancer				GO:0005634///nucleus+++GO:0005654///nucleoplasm+++GO:0005681///spliceosomal complex+++GO:0005730///nucleolus+++GO:0005737///cytoplasm+++GO:0016020///membrane+++GO:0070062///extracellular exosome+++GO:0071013///catalytic step 2 spliceosome+++GO:1990904///ribonucleoprotein complex	GO:0000166///nucleotide binding+++GO:0003676///nucleic acid binding+++GO:0003723///RNA binding+++GO:0003724///RNA helicase activity+++GO:0003730///mRNA 3'-UTR binding+++GO:0004386///helicase activity+++GO:0005515///protein binding+++GO:0005516///calmodulin binding+++GO:0005524///ATP binding+++GO:0016787///hydrolase activity+++GO:0019899///enzyme binding+++GO:0035500///MH2 domain binding+++GO:0036…	GO:0000122///negative regulation of transcription by RNA polymerase II+++GO:0000380///alternative mRNA splicing, via spliceosome+++GO:0000381///regulation of alternative mRNA splicing, via spliceosome+++GO:0000398///mRNA splicing, via spliceosome+++GO:0000956///nuclear-transcribed mRNA catabolic process+++GO:0001837///epithelial to mesenchymal transition+++GO:0006357///regulation of transcription…
'SLC9A3R1'	-0.377748	1.0574e-12	2.48405e-08	0.875095	0.668122	0.404939	04530///Tight junction+++04928///Parathyroid hormone synthesis, secretion and action+++05130///Pathogenic Escherichia coli infection+++05165///Human papillomavirus infection	H00888///Nephrolithiasis/osteoporosis, hypophosphatemic			GO:0001726///ruffle+++GO:0005623///cell+++GO:0005634///nucleus+++GO:0005737///cytoplasm+++GO:0005886///plasma membrane+++GO:0005902///microvillus+++GO:0012505///endomembrane system+++GO:0015629///actin cytoskeleton+++GO:0016020///membrane+++GO:0016324///apical plasma membrane+++GO:0030175///filopodium+++GO:0031526///brush border membrane+++GO:0031528///microvillus membrane+++GO:0031982///vesicle+…	GO:0005102///signaling receptor binding+++GO:0005515///protein binding+++GO:0008013///beta-catenin binding+++GO:0015185///gamma-aminobutyric acid transmembrane transporter activity+++GO:0017081///chloride channel regulator activity+++GO:0019902///phosphatase binding+++GO:0019904///protein domain specific binding+++GO:0030165///PDZ domain binding+++GO:0031698///beta-2 adrenergic receptor binding++…	GO:0002009///morphogenesis of an epithelium+++GO:0003096///renal sodium ion transport+++GO:0007009///plasma membrane organization+++GO:0007097///nuclear migration+++GO:0007191///adenylate cyclase-activating dopamine receptor signaling pathway+++GO:0007605///sensory perception of sound+++GO:0008285///negative regulation of cell proliferation+++GO:0008360///regulation of cell shape+++GO:0008361///r…
'AREG'	2.03006	1.80974e-29	4.25143e-25	0.0230629	0.0645928	3.04303	04010///MAPK signaling pathway+++04012///ErbB signaling pathway+++04151///PI3K-Akt signaling pathway+++04390///Hippo signaling pathway+++05210///Colorectal cancer	H00020///Colorectal cancer			GO:0000139///Golgi membrane+++GO:0000790///nuclear chromatin+++GO:0005576///extracellular region+++GO:0005615///extracellular space+++GO:0005634///nucleus+++GO:0005654///nucleoplasm+++GO:0005737///cytoplasm+++GO:0005789///endoplasmic reticulum membrane+++GO:0005829///cytosol+++GO:0005886///plasma membrane+++GO:0009986///cell surface+++GO:0012507///ER to Golgi transport vesicle membrane+++GO:00160…	GO:0000978///RNA polymerase II proximal promoter sequence-specific DNA binding+++GO:0000981///DNA-binding transcription factor activity, RNA polymerase II-specific+++GO:0001085///RNA polymerase II transcription factor binding+++GO:0001091///RNA polymerase II basal transcription factor binding+++GO:0001228///DNA-binding transcription activator activity, RNA polymerase II-specific+++GO:0003677///DN…	GO:0000122///negative regulation of transcription by RNA polymerase II+++GO:0000165///MAPK cascade+++GO:0001701///in utero embryonic development+++GO:0003073///regulation of systemic arterial blood pressure+++GO:0003382///epithelial cell morphogenesis+++GO:0006351///transcription, DNA-templated+++GO:0006355///regulation of transcription, DNA-templated+++GO:0006357///regulation of transcription by…
'HSPA8'	0.510905	5.98567e-16	1.40615e-11	4.78517	4.04198	8.1895	03040///Spliceosome+++04010///MAPK signaling pathway+++04141///Protein processing in endoplasmic reticulum+++04144///Endocytosis+++04213///Longevity regulating pathway - multiple species+++04612///Antigen processing and presentation+++04915///Estrogen signaling pathway+++05134///Legionellosis+++05145///Toxoplasmosis+++05162///Measles				GO:0000974///Prp19 complex+++GO:0005576///extracellular region+++GO:0005615///extracellular space+++GO:0005634///nucleus+++GO:0005654///nucleoplasm+++GO:0005681///spliceosomal complex+++GO:0005730///nucleolus+++GO:0005737///cytoplasm+++GO:0005764///lysosome+++GO:0005765///lysosomal membrane+++GO:0005770///late endosome+++GO:0005776///autophagosome+++GO:0005829///cytosol+++GO:0005886///plasma memb…	GO:0000166///nucleotide binding+++GO:0001664///G protein-coupled receptor binding+++GO:0001786///phosphatidylserine binding+++GO:0003723///RNA binding+++GO:0005515///protein binding+++GO:0005524///ATP binding+++GO:0016887///ATPase activity+++GO:0019899///enzyme binding+++GO:0023026///MHC class II protein complex binding+++GO:0030674///protein binding, bridging+++GO:0031072///heat shock protein bi…	GO:0000398///mRNA splicing, via spliceosome+++GO:0006397///mRNA processing+++GO:0006457///protein folding+++GO:0006986///response to unfolded protein+++GO:0007269///neurotransmitter secretion+++GO:0008088///axo-dendritic transport+++GO:0008380///RNA splicing+++GO:0009267///cellular response to starvation+++GO:0016032///viral process+++GO:0016192///vesicle-mediated transport+++GO:0019221///cytokin…
'CHORDC1'	0.892131	4.32514e-20	1.01606e-15	0.556079	0.400465	2.55402					GO:0000139///Golgi membrane+++GO:0005575///cellular_component+++GO:0005634///nucleus+++GO:0005737///cytoplasm+++GO:0005783///endoplasmic reticulum+++GO:0005793///endoplasmic reticulum-Golgi intermediate compartment+++GO:0005829///cytosol+++GO:0005856///cytoskeleton+++GO:0005886///plasma membrane+++GO:0005925///focal adhesion+++GO:0012505///endomembrane system+++GO:0015630///microtubule cytoskelet…	GO:0004860///protein kinase inhibitor activity+++GO:0005509///calcium ion binding+++GO:0005515///protein binding+++GO:0005524///ATP binding+++GO:0008017///microtubule binding+++GO:0008270///zinc ion binding+++GO:0015459///potassium channel regulator activity+++GO:0019900///kinase binding+++GO:0043531///ADP binding+++GO:0046872///metal ion binding+++GO:0048306///calcium-dependent protein binding++…	GO:0001578///microtubule bundle formation+++GO:0001933///negative regulation of protein phosphorylation+++GO:0006469///negative regulation of protein kinase activity+++GO:0006611///protein export from nucleus+++GO:0006813///potassium ion transport+++GO:0007264///small GTPase mediated signal transduction+++GO:0010824///regulation of centrosome duplication+++GO:0010923///negative regulation of phos…
'DDX6'	-0.319024	1.03708e-09	2.43632e-05	1.32894	1.62456	1.25936	03018///RNA degradation				GO:0000792///heterochromatin+++GO:0000932///P-body+++GO:0001520///outer dense fiber+++GO:0005634///nucleus+++GO:0005730///nucleolus+++GO:0005737///cytoplasm+++GO:0005739///mitochondrion+++GO:0005829///cytosol+++GO:0010494///cytoplasmic stress granule+++GO:0016020///membrane+++GO:0016442///RISC complex+++GO:0033391///chromatoid body+++GO:0036464///cytoplasmic ribonucleoprotein granule+++GO:0048471…	GO:0000166///nucleotide binding+++GO:0003676///nucleic acid binding+++GO:0003723///RNA binding+++GO:0003724///RNA helicase activity+++GO:0003729///mRNA binding+++GO:0004386///helicase activity+++GO:0005515///protein binding+++GO:0005524///ATP binding+++GO:0016787///hydrolase activity+++GO:0019904///protein domain specific binding+++GO:0045296///cadherin binding	GO:0007283///spermatogenesis+++GO:0019074///viral RNA genome packaging+++GO:0019827///stem cell population maintenance+++GO:0033962///cytoplasmic mRNA processing body assembly+++GO:0034063///stress granule assembly+++GO:0043928///exonucleolytic nuclear-transcribed mRNA catabolic process involved in deadenylation-dependent decay+++GO:0045665///negative regulation of neuron differentiation+++GO:004…
'CD69'	0.534021	5.70564e-08	0.00134037	1.35713	2.21712	10.6541					GO:0005887///integral component of plasma membrane+++GO:0009897///external side of plasma membrane+++GO:0009986///cell surface+++GO:0016020///membrane+++GO:0016021///integral component of membrane+++GO:0032991///protein-containing complex	GO:0004888///transmembrane signaling receptor activity+++GO:0005509///calcium ion binding+++GO:0005515///protein binding+++GO:0030246///carbohydrate binding+++GO:0042802///identical protein binding	GO:0035690///cellular response to drug
'PTGES3'	0.554505	7.80423e-12	1.83337e-07	2.40709	2.17486	4.43739	00590///Arachidonic acid metabolism			R02265///(5Z,13E)-(15S)-9alpha,11alpha-epidioxy-15-hydroxyprosta-5,13- dienoate E-isomerase Prostaglandin H2 <=> Prostaglandin E2	GO:0000781///chromosome, telomeric region+++GO:0005634///nucleus+++GO:0005654///nucleoplasm+++GO:0005697///telomerase holoenzyme complex+++GO:0005737///cytoplasm+++GO:0005829///cytosol+++GO:0032991///protein-containing complex+++GO:0101031///chaperone complex	GO:0003720///telomerase activity+++GO:0005515///protein binding+++GO:0016853///isomerase activity+++GO:0050220///prostaglandin-E synthase activity+++GO:0051082///unfolded protein binding+++GO:0051087///chaperone binding+++GO:0051879///Hsp90 protein binding+++GO:0070182///DNA polymerase binding	GO:0000723///telomere maintenance+++GO:0001516///prostaglandin biosynthetic process+++GO:0005978///glycogen biosynthetic process+++GO:0006457///protein folding+++GO:0006629///lipid metabolic process+++GO:0006631///fatty acid metabolic process+++GO:0006633///fatty acid biosynthetic process+++GO:0006693///prostaglandin metabolic process+++GO:0006805///xenobiotic metabolic process+++GO:0007004///tel…
'ARPC3'	-0.388727	2.92945e-19	6.88185e-15	5.88018	5.66605	3.79008	04144///Endocytosis+++04666///Fc gamma R-mediated phagocytosis+++04810///Regulation of actin cytoskeleton+++05100///Bacterial invasion of epithelial cells+++05130///Pathogenic Escherichia coli infection+++05131///Shigellosis+++05132///Salmonella infection				GO:0005634///nucleus+++GO:0005737///cytoplasm+++GO:0005829///cytosol+++GO:0005856///cytoskeleton+++GO:0005885///Arp2/3 protein complex+++GO:0005925///focal adhesion+++GO:0015629///actin cytoskeleton+++GO:0016020///membrane+++GO:0030027///lamellipodium+++GO:0031252///cell leading edge+++GO:0031941///filamentous actin+++GO:0035861///site of double-strand break+++GO:0042995///cell projection+++GO:00…	GO:0003779///actin binding+++GO:0005200///structural constituent of cytoskeleton+++GO:0005515///protein binding+++GO:0051015///actin filament binding	GO:0030833///regulation of actin filament polymerization+++GO:0034314///Arp2/3 complex-mediated actin nucleation+++GO:0038096///Fc-gamma receptor signaling pathway involved in phagocytosis+++GO:0048013///ephrin receptor signaling pathway+++GO:0061024///membrane organization+++GO:0070358///actin polymerization-dependent cell motility+++GO:1990090///cellular response to nerve growth factor stimulus
'ARHGDIB'	-0.382511	1.4693e-13	3.45167e-09	6.82258	7.26694	4.83673	04722///Neurotrophin signaling pathway+++04962///Vasopressin-regulated water reabsorption	H01657///Nephrotic syndrome			GO:0005737///cytoplasm+++GO:0005829///cytosol+++GO:0005856///cytoskeleton+++GO:0016020///membrane+++GO:0031410///cytoplasmic vesicle+++GO:0070062///extracellular exosome	GO:0003924///GTPase activity+++GO:0005094///Rho GDP-dissociation inhibitor activity+++GO:0005096///GTPase activator activity+++GO:0005515///protein binding+++GO:0048365///Rac GTPase binding	GO:0007162///negative regulation of cell adhesion+++GO:0007266///Rho protein signal transduction+++GO:0007275///multicellular organism development+++GO:0035023///regulation of Rho protein signal transduction+++GO:0043547///positive regulation of GTPase activity+++GO:0050790///regulation of catalytic activity+++GO:0051056///regulation of small GTPase mediated signal transduction+++GO:0071461///cel…
'SPSB2'	-0.329705	1.52828e-18	3.59024e-14	0.106877	0.332244	0.0384049					GO:0005737///cytoplasm+++GO:0005829///cytosol+++GO:0019005///SCF ubiquitin ligase complex	GO:0003674///molecular_function+++GO:0005515///protein binding+++GO:1990756///protein binding, bridging involved in substrate recognition for ubiquitination	GO:0006511///ubiquitin-dependent protein catabolic process+++GO:0016567///protein ubiquitination+++GO:0035556///intracellular signal transduction+++GO:0043161///proteasome-mediated ubiquitin-dependent protein catabolic process+++GO:0043687///post-translational protein modification
'SRSF9'	-0.283912	5.7735e-08	0.00135631	2.06345	1.9506	1.24081	03040///Spliceosome+++05168///Herpes simplex virus 1 infection				GO:0005634///nucleus+++GO:0005654///nucleoplasm+++GO:0005730///nucleolus+++GO:0016607///nuclear speck	GO:0003676///nucleic acid binding+++GO:0003723///RNA binding+++GO:0005515///protein binding+++GO:0019904///protein domain specific binding	GO:0000381///regulation of alternative mRNA splicing, via spliceosome+++GO:0000398///mRNA splicing, via spliceosome+++GO:0006376///mRNA splice site selection+++GO:0006397///mRNA processing+++GO:0006405///RNA export from nucleus+++GO:0006406///mRNA export from nucleus+++GO:0008380///RNA splicing+++GO:0009636///response to toxic substance+++GO:0031124///mRNA 3'-end processing+++GO:0043279///respons…
'GZMK'	0.946953	2.22576e-11	5.22876e-07	2.03002	0.77166	1.44372					GO:0005576///extracellular region	GO:0004252///serine-type endopeptidase activity+++GO:0008233///peptidase activity+++GO:0008236///serine-type peptidase activity+++GO:0016787///hydrolase activity	GO:0006508///proteolysis+++GO:0043065///positive regulation of apoptotic process+++GO:0051354///negative regulation of oxidoreductase activity
'GNAI2'	-0.258613	2.56786e-08	0.000603242	3.30443	2.42536	1.61446	04015///Rap1 signaling pathway+++04022///cGMP-PKG signaling pathway+++04024///cAMP signaling pathway+++04062///Chemokine signaling pathway+++04071///Sphingolipid signaling pathway+++04261///Adrenergic signaling in cardiomyocytes+++04360///Axon guidance+++04371///Apelin signaling pathway+++04540///Gap junction+++04611///Platelet activation+++04670///Leukocyte transendothelial migration+++04713///C…	H00033///Adrenal carcinoma+++H01884///Auriculocondylar syndrome+++H02269///Familial ventricular tachycardia			GO:0005634///nucleus+++GO:0005654///nucleoplasm+++GO:0005737///cytoplasm+++GO:0005813///centrosome+++GO:0005815///microtubule organizing center+++GO:0005829///cytosol+++GO:0005834///heterotrimeric G-protein complex+++GO:0005856///cytoskeleton+++GO:0005886///plasma membrane+++GO:0016020///membrane+++GO:0016021///integral component of membrane+++GO:0030425///dendrite+++GO:0030496///midbody+++GO:004…	GO:0000166///nucleotide binding+++GO:0001664///G protein-coupled receptor binding+++GO:0003924///GTPase activity+++GO:0005515///protein binding+++GO:0005525///GTP binding+++GO:0019001///guanyl nucleotide binding+++GO:0031683///G-protein beta/gamma-subunit complex binding+++GO:0046872///metal ion binding	GO:0001973///adenosine receptor signaling pathway+++GO:0006457///protein folding+++GO:0007049///cell cycle+++GO:0007165///signal transduction+++GO:0007186///G protein-coupled receptor signaling pathway+++GO:0007188///adenylate cyclase-modulating G protein-coupled receptor signaling pathway+++GO:0007189///adenylate cyclase-activating G protein-coupled receptor signaling pathway+++GO:0007193///aden…
'USP9Y'	-0.451909	4.99783e-64	1.17409e-59	0	0.66479	0		H00480///X-linked mental retardation+++H00890///Azoospermia+++H01282///Spermatogenic failure			GO:0005634///nucleus+++GO:0005737///cytoplasm+++GO:0005829///cytosol	GO:0004197///cysteine-type endopeptidase activity+++GO:0004843///thiol-dependent ubiquitin-specific protease activity+++GO:0008233///peptidase activity+++GO:0008234///cysteine-type peptidase activity+++GO:0016787///hydrolase activity+++GO:0036459///thiol-dependent ubiquitinyl hydrolase activity+++GO:0070410///co-SMAD binding	GO:0006508///proteolysis+++GO:0006511///ubiquitin-dependent protein catabolic process+++GO:0007179///transforming growth factor beta receptor signaling pathway+++GO:0007283///spermatogenesis+++GO:0016477///cell migration+++GO:0016579///protein deubiquitination+++GO:0030509///BMP signaling pathway
'CYB561D2.ENSG00000114395'	-0.272311	2.3136e-07	0.00543511	0.456267	0.410423	0.169088					GO:0005783///endoplasmic reticulum+++GO:0005789///endoplasmic reticulum membrane+++GO:0016020///membrane+++GO:0016021///integral component of membrane+++GO:0030659///cytoplasmic vesicle membrane+++GO:0031410///cytoplasmic vesicle+++GO:0031982///vesicle	GO:0004322///ferroxidase activity+++GO:0016491///oxidoreductase activity+++GO:0020037///heme binding+++GO:0046872///metal ion binding	GO:0055114///oxidation-reduction process
'CYTIP'	0.46796	8.82586e-10	2.07337e-05	1.73185	1.86222	4.42343					GO:0005654///nucleoplasm+++GO:0005737///cytoplasm+++GO:0005768///endosome+++GO:0005769///early endosome+++GO:0005829///cytosol+++GO:0005938///cell cortex	GO:0005515///protein binding	GO:0030155///regulation of cell adhesion
'STAT1'	-0.411172	5.50955e-16	1.2943e-11	1.02135	1.54044	0.240626	04062///Chemokine signaling pathway+++04217///Necroptosis+++04380///Osteoclast differentiation+++04620///Toll-like receptor signaling pathway+++04621///NOD-like receptor signaling pathway+++04625///C-type lectin receptor signaling pathway+++04630///Jak-STAT signaling pathway+++04658///Th1 and Th2 cell differentiation+++04659///Th17 cell differentiation+++04917///Prolactin signaling pathway+++0491…	H00089///IFN-gamma/IL-12 axis+++H00363///Candidiasis+++H01109///Chronic mucocutaneous candidiasis			GO:0000790///nuclear chromatin+++GO:0005634///nucleus+++GO:0005654///nucleoplasm+++GO:0005730///nucleolus+++GO:0005737///cytoplasm+++GO:0005829///cytosol+++GO:0030424///axon+++GO:0030425///dendrite+++GO:0032991///protein-containing complex+++GO:0048471///perinuclear region of cytoplasm	GO:0000978///RNA polymerase II proximal promoter sequence-specific DNA binding+++GO:0000979///RNA polymerase II core promoter sequence-specific DNA binding+++GO:0000981///DNA-binding transcription factor activity, RNA polymerase II-specific+++GO:0001228///DNA-binding transcription activator activity, RNA polymerase II-specific+++GO:0003677///DNA binding+++GO:0003690///double-stranded DNA binding+…	GO:0000122///negative regulation of transcription by RNA polymerase II+++GO:0001937///negative regulation of endothelial cell proliferation+++GO:0002053///positive regulation of mesenchymal cell proliferation+++GO:0002230///positive regulation of defense response to virus by host+++GO:0003340///negative regulation of mesenchymal to epithelial transition involved in metanephros morphogenesis+++GO:…
'GNLY'	0.310243	1.60359e-10	3.76715e-06	6.9945	2.96983	6.16102					GO:0005576///extracellular region+++GO:0005615///extracellular space+++GO:0044194///cytolytic granule+++GO:0097013///phagocytic vesicle lumen		GO:0002818///intracellular defense response+++GO:0006968///cellular defense response+++GO:0019730///antimicrobial humoral response+++GO:0031640///killing of cells of other organism+++GO:0042742///defense response to bacterium+++GO:0050832///defense response to fungus+++GO:0061844///antimicrobial humoral immune response mediated by antimicrobial peptide
'HSPE1'	0.854438	1.28948e-19	3.02925e-15	1.63804	1.40515	4.52918					GO:0005739///mitochondrion+++GO:0005759///mitochondrial matrix+++GO:0016020///membrane+++GO:0070062///extracellular exosome	GO:0003723///RNA binding+++GO:0005515///protein binding+++GO:0005524///ATP binding+++GO:0046872///metal ion binding+++GO:0051082///unfolded protein binding+++GO:0051087///chaperone binding	GO:0001649///osteoblast differentiation+++GO:0006457///protein folding+++GO:0006919///activation of cysteine-type endopeptidase activity involved in apoptotic process+++GO:0006986///response to unfolded protein+++GO:0051085///chaperone cofactor-dependent protein refolding
'IL18R1'	0.366673	1.60754e-06	0.0377643	0.167877	0.0936456	0.180042	04060///Cytokine-cytokine receptor interaction+++04061///Viral protein interaction with cytokine and cytokine receptor+++04668///TNF signaling pathway+++05321///Inflammatory bowel disease (IBD)				GO:0005886///plasma membrane+++GO:0016020///membrane+++GO:0016021///integral component of membrane+++GO:0045092///interleukin-18 receptor complex	GO:0004908///interleukin-1 receptor activity+++GO:0005515///protein binding+++GO:0016787///hydrolase activity+++GO:0038023///signaling receptor activity+++GO:0042007///interleukin-18 binding+++GO:0042008///interleukin-18 receptor activity+++GO:0050135///NAD(P)+ nucleosidase activity+++GO:0061809///NAD+ nucleotidase, cyclic ADP-ribose generating	GO:0006954///inflammatory response+++GO:0006955///immune response+++GO:0007165///signal transduction+++GO:0019221///cytokine-mediated signaling pathway+++GO:0030101///natural killer cell activation+++GO:0032729///positive regulation of interferon-gamma production+++GO:0035655///interleukin-18-mediated signaling pathway+++GO:0045063///T-helper 1 cell differentiation+++GO:0051092///positive regulat…
'ID2'	0.510938	8.98576e-13	2.11093e-08	1.3996	0.817976	2.66108	04350///TGF-beta signaling pathway+++04390///Hippo signaling pathway+++04550///Signaling pathways regulating pluripotency of stem cells+++05202///Transcriptional misregulation in cancer				GO:0005634///nucleus+++GO:0005737///cytoplasm+++GO:0005829///cytosol+++GO:0032991///protein-containing complex	GO:0000981///DNA-binding transcription factor activity, RNA polymerase II-specific+++GO:0003713///transcription coactivator activity+++GO:0005515///protein binding+++GO:0044325///ion channel binding+++GO:0046983///protein dimerization activity+++GO:0140110///transcription regulator activity	GO:0000122///negative regulation of transcription by RNA polymerase II+++GO:0001656///metanephros development+++GO:0001779///natural killer cell differentiation+++GO:0001966///thigmotaxis+++GO:0002521///leukocyte differentiation+++GO:0003149///membranous septum morphogenesis+++GO:0003166///bundle of His development+++GO:0007275///multicellular organism development+++GO:0007507///heart development…
'SRSF7'	0.396055	9.40765e-10	2.21005e-05	3.16989	2.93128	7.06164	03040///Spliceosome+++05168///Herpes simplex virus 1 infection				GO:0005634///nucleus+++GO:0005654///nucleoplasm+++GO:0005737///cytoplasm+++GO:0016607///nuclear speck+++GO:0070062///extracellular exosome	GO:0003676///nucleic acid binding+++GO:0003723///RNA binding+++GO:0005515///protein binding+++GO:0008270///zinc ion binding+++GO:0019904///protein domain specific binding+++GO:0046872///metal ion binding	GO:0000381///regulation of alternative mRNA splicing, via spliceosome+++GO:0000398///mRNA splicing, via spliceosome+++GO:0006397///mRNA processing+++GO:0006405///RNA export from nucleus+++GO:0006406///mRNA export from nucleus+++GO:0008380///RNA splicing+++GO:0031124///mRNA 3'-end processing+++GO:0045292///mRNA cis splicing, via spliceosome+++GO:0048025///negative regulation of mRNA splicing, via …
'CACYBP'	0.852307	2.71684e-19	6.38239e-15	0.746446	0.728263	2.75957	04310///Wnt signaling pathway				GO:0005634///nucleus+++GO:0005641///nuclear envelope lumen+++GO:0005654///nucleoplasm+++GO:0005737///cytoplasm+++GO:0005829///cytosol+++GO:0019005///SCF ubiquitin ligase complex+++GO:0030877///beta-catenin destruction complex+++GO:0043005///neuron projection+++GO:0044297///cell body+++GO:0070062///extracellular exosome	GO:0005515///protein binding+++GO:0015631///tubulin binding+++GO:0019904///protein domain specific binding+++GO:0031625///ubiquitin protein ligase binding+++GO:0042803///protein homodimerization activity+++GO:0044548///S100 protein binding	GO:0007507///heart development+++GO:0007568///aging+++GO:0045740///positive regulation of DNA replication+++GO:0055007///cardiac muscle cell differentiation+++GO:0060416///response to growth hormone+++GO:0060548///negative regulation of cell death+++GO:0071277///cellular response to calcium ion+++GO:1990830///cellular response to leukemia inhibitory factor
'SCP2'	-0.35776	5.63052e-10	1.32272e-05	0.868363	0.74551	0.470583	00120///Primary bile acid biosynthesis+++01040///Biosynthesis of unsaturated fatty acids+++01212///Fatty acid metabolism+++03320///PPAR signaling pathway+++04146///Peroxisome	H00407///Peroxisomal beta-oxidation enzyme deficiency+++H00874///Leukoencephalopathy with dystonia and motor neuropathy	M00104///Bile acid biosynthesis, cholesterol => cholate/chenodeoxycholate+++M00861///beta-Oxidation, peroxisome, VLCFA+++M00862///beta-Oxidation, peroxisome, tri/dihydroxycholestanoyl-CoA => choloyl/chenodeoxycholoyl-CoA	R03719///3alpha,7alpha,12alpha-trihydroxy-5beta-cholanoyl-CoA:propanoyl-CoA C-acyltransferase; choloyl-CoA:propanoyl-CoA Propanoyl-CoA + Choloyl-CoA <=> CoA + 3alpha,7alpha,12alpha-Trihydroxy-5beta-24-oxocholestanoyl-CoA+++R04811///Propanoyl-CoA:acetyl-CoA C-acyltransferase; 3alpha,7alpha-dihydroxy-5beta-cholanoyl-CoA:propanoyl-CoA; C-acyltransferase Propanoyl-CoA + Chenodeoxycholoyl-CoA <=> CoA …	GO:0005654///nucleoplasm+++GO:0005739///mitochondrion+++GO:0005777///peroxisome+++GO:0005782///peroxisomal matrix+++GO:0005829///cytosol+++GO:0016020///membrane+++GO:0032991///protein-containing complex+++GO:0043231///intracellular membrane-bounded organelle	GO:0000062///fatty-acyl-CoA binding+++GO:0003988///acetyl-CoA C-acyltransferase activity+++GO:0005102///signaling receptor binding+++GO:0005515///protein binding+++GO:0008526///phosphatidylinositol transporter activity+++GO:0015485///cholesterol binding+++GO:0016747///transferase activity, transferring acyl groups other than amino-acyl groups+++GO:0032934///sterol binding+++GO:0033814///propanoyl…	GO:0006625///protein targeting to peroxisome+++GO:0006635///fatty acid beta-oxidation+++GO:0006694///steroid biosynthetic process+++GO:0006699///bile acid biosynthetic process+++GO:0006701///progesterone biosynthetic process+++GO:0007031///peroxisome organization+++GO:0008206///bile acid metabolic process+++GO:0015914///phospholipid transport+++GO:0032385///positive regulation of intracellular ch…
'FBXO6'	-0.303729	2.36169e-08	0.000554807	0.19155	0.205838	0.0685548	04141///Protein processing in endoplasmic reticulum				GO:0005737///cytoplasm+++GO:0005829///cytosol+++GO:0019005///SCF ubiquitin ligase complex+++GO:0044322///endoplasmic reticulum quality control compartment	GO:0005515///protein binding+++GO:0061630///ubiquitin protein ligase activity	GO:0000077///DNA damage checkpoint+++GO:0000209///protein polyubiquitination+++GO:0006281///DNA repair+++GO:0006508///proteolysis+++GO:0006516///glycoprotein catabolic process+++GO:0006974///cellular response to DNA damage stimulus+++GO:0006986///response to unfolded protein+++GO:0016567///protein ubiquitination+++GO:0030433///ubiquitin-dependent ERAD pathway+++GO:0031146///SCF-dependent proteaso…
'CD2'	0.498433	3.24146e-09	7.61484e-05	1.86982	1.82506	1.64598	04514///Cell adhesion molecules (CAMs)+++04640///Hematopoietic cell lineage				GO:0005576///extracellular region+++GO:0005886///plasma membrane+++GO:0005887///integral component of plasma membrane+++GO:0005911///cell-cell junction+++GO:0009897///external side of plasma membrane+++GO:0009898///cytoplasmic side of plasma membrane+++GO:0009986///cell surface+++GO:0016020///membrane+++GO:0016021///integral component of membrane+++GO:0032991///protein-containing complex+++GO:004…	GO:0005102///signaling receptor binding+++GO:0005515///protein binding+++GO:0019901///protein kinase binding+++GO:0030971///receptor tyrosine kinase binding+++GO:0038023///signaling receptor activity+++GO:0042802///identical protein binding+++GO:0043621///protein self-association	GO:0001766///membrane raft polarization+++GO:0006915///apoptotic process+++GO:0007155///cell adhesion+++GO:0007166///cell surface receptor signaling pathway+++GO:0030101///natural killer cell activation+++GO:0030887///positive regulation of myeloid dendritic cell activation+++GO:0032760///positive regulation of tumor necrosis factor production+++GO:0034113///heterotypic cell-cell adhesion+++GO:00…
'GBP1'	-0.374971	2.76783e-13	6.50219e-09	0.519511	0.625863	0.172556	04621///NOD-like receptor signaling pathway				GO:0000139///Golgi membrane+++GO:0005576///extracellular region+++GO:0005737///cytoplasm+++GO:0005794///Golgi apparatus+++GO:0005829///cytosol+++GO:0005886///plasma membrane+++GO:0012506///vesicle membrane+++GO:0015629///actin cytoskeleton+++GO:0016020///membrane+++GO:0031410///cytoplasmic vesicle	GO:0000166///nucleotide binding+++GO:0003779///actin binding+++GO:0003924///GTPase activity+++GO:0005515///protein binding+++GO:0005525///GTP binding+++GO:0016787///hydrolase activity+++GO:0019003///GDP binding+++GO:0019899///enzyme binding+++GO:0019955///cytokine binding+++GO:0030507///spectrin binding+++GO:0042802///identical protein binding+++GO:0042803///protein homodimerization activity+++GO…	GO:0002376///immune system process+++GO:0050848///regulation of calcium-mediated signaling+++GO:0050860///negative regulation of T cell receptor signaling pathway+++GO:0051607///defense response to virus+++GO:0060333///interferon-gamma-mediated signaling pathway+++GO:0070373///negative regulation of ERK1 and ERK2 cascade+++GO:0071346///cellular response to interferon-gamma+++GO:0071347///cellular…
'TNFAIP3'	0.665337	6.50199e-09	0.000152745	0.608713	0.602581	4.0981	04064///NF-kappa B signaling pathway+++04217///Necroptosis+++04621///NOD-like receptor signaling pathway+++04657///IL-17 signaling pathway+++04668///TNF signaling pathway+++05162///Measles+++05169///Epstein-Barr virus infection	H01492///Systemic sclerosis			GO:0005634///nucleus+++GO:0005737///cytoplasm+++GO:0005764///lysosome+++GO:0005829///cytosol+++GO:0043231///intracellular membrane-bounded organelle+++GO:0070062///extracellular exosome	GO:0002020///protease binding+++GO:0003677///DNA binding+++GO:0003824///catalytic activity+++GO:0004842///ubiquitin-protein transferase activity+++GO:0004843///thiol-dependent ubiquitin-specific protease activity+++GO:0005515///protein binding+++GO:0008233///peptidase activity+++GO:0008234///cysteine-type peptidase activity+++GO:0008270///zinc ion binding+++GO:0016740///transferase activity+++GO:…	GO:0001922///B-1 B cell homeostasis+++GO:0002237///response to molecule of bacterial origin+++GO:0002634///regulation of germinal center formation+++GO:0002677///negative regulation of chronic inflammatory response+++GO:0006508///proteolysis+++GO:0006915///apoptotic process+++GO:0006954///inflammatory response+++GO:0007010///cytoskeleton organization+++GO:0008152///metabolic process+++GO:0010803/…
'MYL12B'	-0.376701	9.88384e-16	2.32191e-11	4.70685	4.32242	2.72007	04360///Axon guidance+++04510///Focal adhesion+++04530///Tight junction+++04611///Platelet activation+++04670///Leukocyte transendothelial migration+++04810///Regulation of actin cytoskeleton+++05131///Shigellosis				GO:0001725///stress fiber+++GO:0005829///cytosol+++GO:0005903///brush border+++GO:0016459///myosin complex+++GO:0016460///myosin II complex+++GO:0030018///Z disc+++GO:0045177///apical part of cell+++GO:0070062///extracellular exosome+++GO:0099738///cell cortex region	GO:0005509///calcium ion binding+++GO:0005515///protein binding+++GO:0032036///myosin heavy chain binding+++GO:0046872///metal ion binding	GO:0006936///muscle contraction+++GO:0008360///regulation of cell shape
'IFI27L2'	-0.41592	4.47529e-18	1.05134e-13	0.435447	0.549724	0.351513					GO:0005739///mitochondrion+++GO:0016020///membrane+++GO:0016021///integral component of membrane+++GO:0031966///mitochondrial membrane		GO:0006915///apoptotic process+++GO:0097190///apoptotic signaling pathway
'DUSP1'	1.03613	1.74659e-27	4.10309e-23	3.8893	1.22976	9.97926	04010///MAPK signaling pathway+++04726///Serotonergic synapse+++05418///Fluid shear stress and atherosclerosis				GO:0005634///nucleus+++GO:0005737///cytoplasm	GO:0004721///phosphoprotein phosphatase activity+++GO:0004722///protein serine/threonine phosphatase activity+++GO:0004725///protein tyrosine phosphatase activity+++GO:0005515///protein binding+++GO:0008138///protein tyrosine/serine/threonine phosphatase activity+++GO:0008330///protein tyrosine/threonine phosphatase activity+++GO:0017017///MAP kinase tyrosine/serine/threonine phosphatase activity…	GO:0000188///inactivation of MAPK activity+++GO:0001706///endoderm formation+++GO:0006470///protein dephosphorylation+++GO:0007162///negative regulation of cell adhesion+++GO:0008285///negative regulation of cell proliferation+++GO:0009416///response to light stimulus+++GO:0032355///response to estradiol+++GO:0032526///response to retinoic acid+++GO:0032870///cellular response to hormone stimulus…
'HSPH1'	1.32627	1.30629e-28	3.06874e-24	0.356823	0.257462	3.57856	04141///Protein processing in endoplasmic reticulum				GO:0005576///extracellular region+++GO:0005634///nucleus+++GO:0005654///nucleoplasm+++GO:0005737///cytoplasm+++GO:0005829///cytosol+++GO:0005874///microtubule+++GO:0032991///protein-containing complex+++GO:0070062///extracellular exosome+++GO:0071682///endocytic vesicle lumen	GO:0000166///nucleotide binding+++GO:0000774///adenyl-nucleotide exchange factor activity+++GO:0005515///protein binding+++GO:0005524///ATP binding+++GO:0043014///alpha-tubulin binding	GO:0006898///receptor-mediated endocytosis+++GO:0006986///response to unfolded protein+++GO:0045345///positive regulation of MHC class I biosynthetic process+++GO:0050790///regulation of catalytic activity+++GO:0051085///chaperone cofactor-dependent protein refolding+++GO:0051135///positive regulation of NK T cell activation+++GO:1900034///regulation of cellular response to heat
'CXCR4'	1.18982	6.14025e-18	1.44247e-13	1.72603	2.67098	13.9768	04020///Calcium signaling pathway+++04060///Cytokine-cytokine receptor interaction+++04061///Viral protein interaction with cytokine and cytokine receptor+++04062///Chemokine signaling pathway+++04144///Endocytosis+++04360///Axon guidance+++04670///Leukocyte transendothelial migration+++04672///Intestinal immune network for IgA production+++04810///Regulation of actin cytoskeleton+++05163///Human…	H00097///Chemokine receptor defect			GO:0005623///cell+++GO:0005634///nucleus+++GO:0005654///nucleoplasm+++GO:0005737///cytoplasm+++GO:0005764///lysosome+++GO:0005768///endosome+++GO:0005769///early endosome+++GO:0005770///late endosome+++GO:0005802///trans-Golgi network+++GO:0005829///cytosol+++GO:0005886///plasma membrane+++GO:0005925///focal adhesion+++GO:0009897///external side of plasma membrane+++GO:0009986///cell surface+++GO…	GO:0001618///virus receptor activity+++GO:0003779///actin binding+++GO:0004177///aminopeptidase activity+++GO:0004930///G protein-coupled receptor activity+++GO:0004950///chemokine receptor activity+++GO:0005515///protein binding+++GO:0008144///drug binding+++GO:0008233///peptidase activity+++GO:0008235///metalloexopeptidase activity+++GO:0015026///coreceptor activity+++GO:0016493///C-C chemokine…	GO:0000187///activation of MAPK activity+++GO:0001666///response to hypoxia+++GO:0001764///neuron migration+++GO:0002064///epithelial cell development+++GO:0002407///dendritic cell chemotaxis+++GO:0006508///proteolysis+++GO:0006915///apoptotic process+++GO:0006935///chemotaxis+++GO:0006954///inflammatory response+++GO:0006955///immune response+++GO:0007165///signal transduction+++GO:0007186///G p…
'SEPTIN7'	-0.29779	6.14886e-11	1.44449e-06	3.24933	3.3054	2.35539	05131///Shigellosis				GO:0000775///chromosome, centromeric region+++GO:0000776///kinetochore+++GO:0000777///condensed chromosome kinetochore+++GO:0001725///stress fiber+++GO:0005634///nucleus+++GO:0005694///chromosome+++GO:0005737///cytoplasm+++GO:0005819///spindle+++GO:0005829///cytosol+++GO:0005856///cytoskeleton+++GO:0005929///cilium+++GO:0005930///axoneme+++GO:0005940///septin ring+++GO:0015630///microtubule cytos…	GO:0000166///nucleotide binding+++GO:0003924///GTPase activity+++GO:0005198///structural molecule activity+++GO:0005515///protein binding+++GO:0005525///GTP binding+++GO:0042802///identical protein binding+++GO:0045296///cadherin binding+++GO:0060090///molecular adaptor activity	GO:0007049///cell cycle+++GO:0007283///spermatogenesis+++GO:0016476///regulation of embryonic cell shape+++GO:0030154///cell differentiation+++GO:0030336///negative regulation of cell migration+++GO:0034613///cellular protein localization+++GO:0043065///positive regulation of apoptotic process+++GO:0051301///cell division+++GO:0060271///cilium assembly+++GO:0061640///cytoskeleton-dependent cytoki…
'GLIPR2'	-0.347484	2.78623e-08	0.000654541	0.551034	0.327073	0.205419					GO:0000139///Golgi membrane+++GO:0005576///extracellular region+++GO:0005615///extracellular space+++GO:0005794///Golgi apparatus+++GO:0016020///membrane+++GO:0070062///extracellular exosome	GO:0042803///protein homodimerization activity	GO:0010634///positive regulation of epithelial cell migration+++GO:0010718///positive regulation of epithelial to mesenchymal transition+++GO:0070374///positive regulation of ERK1 and ERK2 cascade
'SRGN'	0.408675	5.52264e-14	1.29738e-09	3.45699	1.31892	4.27389					GO:0005576///extracellular region+++GO:0005615///extracellular space+++GO:0005794///Golgi apparatus+++GO:0030141///secretory granule+++GO:0031093///platelet alpha granule lumen+++GO:0042629///mast cell granule+++GO:0098685///Schaffer collateral - CA1 synapse+++GO:0098978///glutamatergic synapse+++GO:0099091///postsynaptic specialization, intracellular component	GO:0005515///protein binding	GO:0002576///platelet degranulation+++GO:0006915///apoptotic process+++GO:0008626///granzyme-mediated apoptotic signaling pathway+++GO:0016485///protein processing+++GO:0030502///negative regulation of bone mineralization+++GO:0031214///biomineral tissue development+++GO:0033363///secretory granule organization+++GO:0033364///mast cell secretory granule organization+++GO:0033371///T cell secretor…
'PREX1'	-0.285391	1.60143e-06	0.0376209	0.617154	0.442698	0.552051	04062///Chemokine signaling pathway+++05167///Kaposi sarcoma-associated herpesvirus infection				GO:0005737///cytoplasm+++GO:0005829///cytosol+++GO:0005886///plasma membrane+++GO:0016020///membrane+++GO:0030426///growth cone+++GO:0043198///dendritic shaft+++GO:0048471///perinuclear region of cytoplasm	GO:0005085///guanyl-nucleotide exchange factor activity+++GO:0005089///Rho guanyl-nucleotide exchange factor activity+++GO:0005096///GTPase activator activity+++GO:0005515///protein binding+++GO:0005543///phospholipid binding+++GO:0019899///enzyme binding+++GO:0030676///Rac guanyl-nucleotide exchange factor activity	GO:0006801///superoxide metabolic process+++GO:0007186///G protein-coupled receptor signaling pathway+++GO:0030041///actin filament polymerization+++GO:0030217///T cell differentiation+++GO:0030335///positive regulation of cell migration+++GO:0030593///neutrophil chemotaxis+++GO:0030833///regulation of actin filament polymerization+++GO:0035556///intracellular signal transduction+++GO:0042119///n…
'ATP5F1E'	-0.298567	5.66991e-16	1.33198e-11	13.8978	13.7144	9.34922	00190///Oxidative phosphorylation+++04714///Thermogenesis+++05010///Alzheimer disease+++05012///Parkinson disease+++05016///Huntington disease	H01369///ATP synthase deficiency	M00158///F-type ATPase, eukaryotes		GO:0000275///mitochondrial proton-transporting ATP synthase complex, catalytic core F(1)+++GO:0005739///mitochondrion+++GO:0005743///mitochondrial inner membrane+++GO:0005753///mitochondrial proton-transporting ATP synthase complex+++GO:0005759///mitochondrial matrix+++GO:0016020///membrane+++GO:0045261///proton-transporting ATP synthase complex, catalytic core F(1)	GO:0005515///protein binding+++GO:0016787///hydrolase activity+++GO:0016887///ATPase activity+++GO:0046933///proton-transporting ATP synthase activity, rotational mechanism	GO:0006754///ATP biosynthetic process+++GO:0006811///ion transport+++GO:0015986///ATP synthesis coupled proton transport+++GO:0042407///cristae formation+++GO:0042776///mitochondrial ATP synthesis coupled proton transport
'PEPD'	-0.330872	2.95772e-08	0.000694828	0.395111	0.382018	0.194443		H01119///Prolidase deficiency			GO:0070062///extracellular exosome	GO:0004177///aminopeptidase activity+++GO:0004181///metallocarboxypeptidase activity+++GO:0005515///protein binding+++GO:0008233///peptidase activity+++GO:0008237///metallopeptidase activity+++GO:0016787///hydrolase activity+++GO:0016805///dipeptidase activity+++GO:0030145///manganese ion binding+++GO:0046872///metal ion binding+++GO:0102009///proline dipeptidase activity	GO:0006508///proteolysis+++GO:0006520///cellular amino acid metabolic process+++GO:0030574///collagen catabolic process
'RPS10'	0.454088	6.82206e-19	1.60264e-14	16.3985	17.4244	17.7612	03010///Ribosome	H00237///Diamond-Blackfan anemia			GO:0005634///nucleus+++GO:0005654///nucleoplasm+++GO:0005730///nucleolus+++GO:0005737///cytoplasm+++GO:0005829///cytosol+++GO:0005840///ribosome+++GO:0005925///focal adhesion+++GO:0016020///membrane+++GO:0022627///cytosolic small ribosomal subunit	GO:0003723///RNA binding+++GO:0003735///structural constituent of ribosome+++GO:0005515///protein binding	GO:0000028///ribosomal small subunit assembly+++GO:0000184///nuclear-transcribed mRNA catabolic process, nonsense-mediated decay+++GO:0006412///translation+++GO:0006413///translational initiation+++GO:0006614///SRP-dependent cotranslational protein targeting to membrane+++GO:0019083///viral transcription
'NDUFA1'	-0.287794	9.34938e-08	0.00219636	2.13472	2.26046	1.47635	00190///Oxidative phosphorylation+++04714///Thermogenesis+++04723///Retrograde endocannabinoid signaling+++04932///Non-alcoholic fatty liver disease (NAFLD)+++05010///Alzheimer disease+++05012///Parkinson disease+++05016///Huntington disease	H00473///Mitochondrial complex I deficiency	M00146///NADH dehydrogenase (ubiquinone) 1 alpha subcomplex		GO:0005739///mitochondrion+++GO:0005743///mitochondrial inner membrane+++GO:0005747///mitochondrial respiratory chain complex I+++GO:0005829///cytosol+++GO:0016020///membrane+++GO:0016021///integral component of membrane+++GO:0031966///mitochondrial membrane+++GO:0070469///respiratory chain	GO:0008137///NADH dehydrogenase (ubiquinone) activity	GO:0006120///mitochondrial electron transport, NADH to ubiquinone+++GO:0032981///mitochondrial respiratory chain complex I assembly+++GO:0055114///oxidation-reduction process
'FOSB'	1.03711	6.74056e-22	1.58349e-17	1.24523	0.19533	6.96167	04380///Osteoclast differentiation+++04657///IL-17 signaling pathway+++05030///Cocaine addiction+++05031///Amphetamine addiction+++05034///Alcoholism				GO:0000790///nuclear chromatin+++GO:0005634///nucleus+++GO:0005654///nucleoplasm+++GO:0043231///intracellular membrane-bounded organelle	GO:0000978///RNA polymerase II proximal promoter sequence-specific DNA binding+++GO:0000981///DNA-binding transcription factor activity, RNA polymerase II-specific+++GO:0001228///DNA-binding transcription activator activity, RNA polymerase II-specific+++GO:0003677///DNA binding+++GO:0003690///double-stranded DNA binding+++GO:0003700///DNA-binding transcription factor activity+++GO:0005515///prote…	GO:0000122///negative regulation of transcription by RNA polymerase II+++GO:0006355///regulation of transcription, DNA-templated+++GO:0006357///regulation of transcription by RNA polymerase II+++GO:0006366///transcription by RNA polymerase II+++GO:0007565///female pregnancy+++GO:0009612///response to mechanical stimulus+++GO:0032570///response to progesterone+++GO:0032870///cellular response to h…
'HCST'	-0.421519	2.12269e-21	4.98662e-17	5.62361	4.85777	2.98864	04650///Natural killer cell mediated cytotoxicity				GO:0005886///plasma membrane+++GO:0009986///cell surface+++GO:0016020///membrane+++GO:0016021///integral component of membrane	GO:0005102///signaling receptor binding+++GO:0005515///protein binding+++GO:0043548///phosphatidylinositol 3-kinase binding	GO:0006468///protein phosphorylation+++GO:0014068///positive regulation of phosphatidylinositol 3-kinase signaling+++GO:0050776///regulation of immune response
'KLF2'	0.403238	1.37748e-12	3.23598e-08	8.8655	7.97405	12.2105	04068///FoxO signaling pathway+++04371///Apelin signaling pathway+++05418///Fluid shear stress and atherosclerosis				GO:0000790///nuclear chromatin+++GO:0005634///nucleus	GO:0000976///transcription regulatory region sequence-specific DNA binding+++GO:0000981///DNA-binding transcription factor activity, RNA polymerase II-specific+++GO:0003676///nucleic acid binding+++GO:0003677///DNA binding+++GO:0003700///DNA-binding transcription factor activity+++GO:0005515///protein binding+++GO:0044212///transcription regulatory region DNA binding+++GO:0046872///metal ion bind…	GO:0000122///negative regulation of transcription by RNA polymerase II+++GO:0000902///cell morphogenesis+++GO:0001701///in utero embryonic development+++GO:0006357///regulation of transcription by RNA polymerase II+++GO:0032715///negative regulation of interleukin-6 production+++GO:0034101///erythrocyte homeostasis+++GO:0034616///response to laminar fluid shear stress+++GO:0035264///multicellular…
'UQCR11'	-0.342212	1.13193e-10	2.65912e-06	3.2284	2.99923	1.8057	00190///Oxidative phosphorylation+++04260///Cardiac muscle contraction+++04714///Thermogenesis+++04932///Non-alcoholic fatty liver disease (NAFLD)+++05010///Alzheimer disease+++05012///Parkinson disease+++05016///Huntington disease		M00152///Cytochrome bc1 complex		GO:0005739///mitochondrion+++GO:0005743///mitochondrial inner membrane+++GO:0016020///membrane+++GO:0016021///integral component of membrane+++GO:0070469///respiratory chain	GO:0008121///ubiquinol-cytochrome-c reductase activity+++GO:0009055///electron transfer activity	GO:0006091///generation of precursor metabolites and energy+++GO:0006122///mitochondrial electron transport, ubiquinol to cytochrome c+++GO:0055114///oxidation-reduction process
'TUBA4A'	0.42831	1.88085e-07	0.0044185	1.60221	0.842609	1.47021	04145///Phagosome+++04210///Apoptosis+++04530///Tight junction+++04540///Gap junction+++05130///Pathogenic Escherichia coli infection	H00058///Amyotrophic lateral sclerosis (ALS)+++H00268///Lissencephaly+++H01881///Complex cortical dysplasia with other brain malformations			GO:0005576///extracellular region+++GO:0005737///cytoplasm+++GO:0005829///cytosol+++GO:0005856///cytoskeleton+++GO:0005874///microtubule+++GO:0015630///microtubule cytoskeleton+++GO:0070062///extracellular exosome	GO:0000166///nucleotide binding+++GO:0003924///GTPase activity+++GO:0005200///structural constituent of cytoskeleton+++GO:0005515///protein binding+++GO:0005525///GTP binding+++GO:0019899///enzyme binding+++GO:0019901///protein kinase binding	GO:0000086///G2/M transition of mitotic cell cycle+++GO:0000226///microtubule cytoskeleton organization+++GO:0000278///mitotic cell cycle+++GO:0002576///platelet degranulation+++GO:0007010///cytoskeleton organization+++GO:0007017///microtubule-based process+++GO:0010389///regulation of G2/M transition of mitotic cell cycle+++GO:0097711///ciliary basal body-plasma membrane docking
'RAC2'	-0.29044	7.68135e-12	1.8045e-07	4.75971	4.34936	3.05898	04010///MAPK signaling pathway+++04014///Ras signaling pathway+++04015///Rap1 signaling pathway+++04024///cAMP signaling pathway+++04062///Chemokine signaling pathway+++04071///Sphingolipid signaling pathway+++04310///Wnt signaling pathway+++04360///Axon guidance+++04370///VEGF signaling pathway+++04510///Focal adhesion+++04520///Adherens junction+++04650///Natural killer cell mediated cytotoxici…	H00099///Leukocyte adhesion deficiency			GO:0005623///cell+++GO:0005635///nuclear envelope+++GO:0005737///cytoplasm+++GO:0005829///cytosol+++GO:0005856///cytoskeleton+++GO:0005884///actin filament+++GO:0005886///plasma membrane+++GO:0005925///focal adhesion+++GO:0005938///cell cortex+++GO:0016020///membrane+++GO:0030027///lamellipodium+++GO:0030670///phagocytic vesicle membrane+++GO:0031410///cytoplasmic vesicle+++GO:0042995///cell proj…	GO:0000166///nucleotide binding+++GO:0003924///GTPase activity+++GO:0005515///protein binding+++GO:0005525///GTP binding+++GO:0019887///protein kinase regulator activity+++GO:0019901///protein kinase binding	GO:0006935///chemotaxis+++GO:0007015///actin filament organization+++GO:0007163///establishment or maintenance of cell polarity+++GO:0007165///signal transduction+++GO:0007186///G protein-coupled receptor signaling pathway+++GO:0007264///small GTPase mediated signal transduction+++GO:0007266///Rho protein signal transduction+++GO:0008045///motor neuron axon guidance+++GO:0008284///positive regula…
'MBD4'	-0.283545	1.01032e-07	0.00237344	0.613547	0.741512	0.719164	03410///Base excision repair				GO:0000151///ubiquitin ligase complex+++GO:0000785///chromatin+++GO:0005634///nucleus+++GO:0005654///nucleoplasm+++GO:0005730///nucleolus+++GO:0016020///membrane+++GO:0016592///mediator complex+++GO:0016607///nuclear speck+++GO:0032993///protein-DNA complex+++GO:0042025///host cell nucleus	GO:0000978///RNA polymerase II proximal promoter sequence-specific DNA binding+++GO:0003677///DNA binding+++GO:0003682///chromatin binding+++GO:0003696///satellite DNA binding+++GO:0003712///transcription coregulator activity+++GO:0003713///transcription coactivator activity+++GO:0003714///transcription corepressor activity+++GO:0003824///catalytic activity+++GO:0004520///endodeoxyribonuclease ac…	GO:0000122///negative regulation of transcription by RNA polymerase II+++GO:0000902///cell morphogenesis+++GO:0001525///angiogenesis+++GO:0001701///in utero embryonic development+++GO:0001889///liver development+++GO:0001892///embryonic placenta development+++GO:0002088///lens development in camera-type eye+++GO:0002154///thyroid hormone mediated signaling pathway+++GO:0003222///ventricular trabe…
'RPS4Y1'	-1.97062	0	0	0	10.5098	0	03010///Ribosome				GO:0005634///nucleus+++GO:0005654///nucleoplasm+++GO:0005829///cytosol+++GO:0005840///ribosome+++GO:0005844///polysome+++GO:0016020///membrane+++GO:0022627///cytosolic small ribosomal subunit	GO:0003723///RNA binding+++GO:0003735///structural constituent of ribosome+++GO:0019843///rRNA binding	GO:0000184///nuclear-transcribed mRNA catabolic process, nonsense-mediated decay+++GO:0006412///translation+++GO:0006413///translational initiation+++GO:0006614///SRP-dependent cotranslational protein targeting to membrane+++GO:0007275///multicellular organism development+++GO:0019083///viral transcription
'ABHD17A'	-0.528473	5.35557e-27	1.25813e-22	2.15202	1.98246	1.31847					GO:0005768///endosome+++GO:0005886///plasma membrane+++GO:0010008///endosome membrane+++GO:0014069///postsynaptic density+++GO:0016020///membrane+++GO:0030054///cell junction+++GO:0042995///cell projection+++GO:0043197///dendritic spine+++GO:0045202///synapse+++GO:0045211///postsynaptic membrane+++GO:0055038///recycling endosome membrane+++GO:0098839///postsynaptic density membrane+++GO:0098978//…	GO:0005515///protein binding+++GO:0008474///palmitoyl-(protein) hydrolase activity+++GO:0016787///hydrolase activity	GO:0002084///protein depalmitoylation+++GO:0018345///protein palmitoylation+++GO:0072657///protein localization to membrane+++GO:0099175///regulation of postsynapse organization+++GO:1902817///negative regulation of protein localization to microtubule+++GO:1905668///positive regulation of protein localization to endosome
'LSM7'	-0.270926	2.12576e-07	0.00499383	1.70695	2.07989	1.57101	03018///RNA degradation+++03040///Spliceosome				GO:0005634///nucleus+++GO:0005654///nucleoplasm+++GO:0005681///spliceosomal complex+++GO:0005688///U6 snRNP+++GO:0005689///U12-type spliceosomal complex+++GO:0005829///cytosol+++GO:0046540///U4/U6 x U5 tri-snRNP complex+++GO:0071004///U2-type prespliceosome+++GO:0071005///U2-type precatalytic spliceosome+++GO:0071013///catalytic step 2 spliceosome+++GO:0097526///spliceosomal tri-snRNP complex+++G…	GO:0003723///RNA binding+++GO:0005515///protein binding+++GO:0017070///U6 snRNA binding	GO:0000398///mRNA splicing, via spliceosome+++GO:0000956///nuclear-transcribed mRNA catabolic process+++GO:0006397///mRNA processing+++GO:0008380///RNA splicing+++GO:0043928///exonucleolytic nuclear-transcribed mRNA catabolic process involved in deadenylation-dependent decay
'ARPC1B'	-0.297734	8.21036e-11	1.92878e-06	5.40175	3.96283	2.78476	04144///Endocytosis+++04666///Fc gamma R-mediated phagocytosis+++04810///Regulation of actin cytoskeleton+++05100///Bacterial invasion of epithelial cells+++05130///Pathogenic Escherichia coli infection+++05131///Shigellosis+++05132///Salmonella infection				GO:0005634///nucleus+++GO:0005737///cytoplasm+++GO:0005829///cytosol+++GO:0005856///cytoskeleton+++GO:0005885///Arp2/3 protein complex+++GO:0005925///focal adhesion+++GO:0015629///actin cytoskeleton+++GO:0036284///tubulobulbar complex+++GO:0070062///extracellular exosome	GO:0003779///actin binding+++GO:0005200///structural constituent of cytoskeleton+++GO:0005515///protein binding+++GO:0044877///protein-containing complex binding+++GO:0051015///actin filament binding	GO:0030833///regulation of actin filament polymerization+++GO:0032355///response to estradiol+++GO:0034314///Arp2/3 complex-mediated actin nucleation+++GO:0038096///Fc-gamma receptor signaling pathway involved in phagocytosis+++GO:0043627///response to estrogen+++GO:0048013///ephrin receptor signaling pathway
'JUND'	0.775448	3.74024e-27	8.78657e-23	6.78204	5.92116	21.4695	04010///MAPK signaling pathway+++04380///Osteoclast differentiation+++04657///IL-17 signaling pathway+++04928///Parathyroid hormone synthesis, secretion and action				GO:0000785///chromatin+++GO:0000790///nuclear chromatin+++GO:0005634///nucleus+++GO:0005654///nucleoplasm+++GO:0005667///transcription factor complex+++GO:0032991///protein-containing complex+++GO:0032993///protein-DNA complex+++GO:0035976///transcription factor AP-1 complex	GO:0000976///transcription regulatory region sequence-specific DNA binding+++GO:0000978///RNA polymerase II proximal promoter sequence-specific DNA binding+++GO:0000981///DNA-binding transcription factor activity, RNA polymerase II-specific+++GO:0001228///DNA-binding transcription activator activity, RNA polymerase II-specific+++GO:0003677///DNA binding+++GO:0003690///double-stranded DNA binding+…	GO:0000122///negative regulation of transcription by RNA polymerase II+++GO:0002076///osteoblast development+++GO:0006355///regulation of transcription, DNA-templated+++GO:0006357///regulation of transcription by RNA polymerase II+++GO:0006366///transcription by RNA polymerase II+++GO:0007568///aging+++GO:0007623///circadian rhythm+++GO:0009314///response to radiation+++GO:0009416///response to l…
'LSP1'	-0.395111	1.30301e-10	3.06102e-06	2.16605	1.97174	0.964221	04625///C-type lectin receptor signaling pathway+++05152///Tuberculosis				GO:0005886///plasma membrane+++GO:0015629///actin cytoskeleton+++GO:0016020///membrane+++GO:0070062///extracellular exosome	GO:0003779///actin binding	GO:0006968///cellular defense response+++GO:0007165///signal transduction
'SYNE1'	-0.316022	7.77723e-07	0.0182703	0.965554	0.816651	0.88746		H00563///Emery-Dreifuss muscular dystrophy+++H01891///Autosomal recessive spinocerebellar ataxias			GO:0000932///P-body+++GO:0005623///cell+++GO:0005634///nucleus+++GO:0005635///nuclear envelope+++GO:0005640///nuclear outer membrane+++GO:0005654///nucleoplasm+++GO:0005730///nucleolus+++GO:0005737///cytoplasm+++GO:0005794///Golgi apparatus+++GO:0005856///cytoskeleton+++GO:0016020///membrane+++GO:0016021///integral component of membrane+++GO:0030017///sarcomere+++GO:0031965///nuclear membrane+++G…	GO:0003723///RNA binding+++GO:0003779///actin binding+++GO:0005515///protein binding+++GO:0005521///lamin binding+++GO:0019899///enzyme binding+++GO:0042802///identical protein binding+++GO:0042803///protein homodimerization activity+++GO:0051015///actin filament binding	GO:0006997///nucleus organization+++GO:0007030///Golgi organization+++GO:0007283///spermatogenesis+++GO:0030154///cell differentiation+++GO:0042692///muscle cell differentiation+++GO:0090286///cytoskeletal anchoring at nuclear membrane+++GO:0090292///nuclear matrix anchoring at nuclear membrane
'RBM39'	0.350962	2.18285e-09	5.12794e-05	3.00628	3.25189	5.92318					GO:0005634///nucleus+++GO:0005654///nucleoplasm+++GO:0015630///microtubule cytoskeleton+++GO:0016607///nuclear speck+++GO:0032991///protein-containing complex+++GO:0034451///centriolar satellite	GO:0003676///nucleic acid binding+++GO:0003723///RNA binding+++GO:0005515///protein binding	GO:0006396///RNA processing+++GO:0006397///mRNA processing+++GO:0008380///RNA splicing+++GO:0048024///regulation of mRNA splicing, via spliceosome
'DNAJB1'	0.641732	2.11008e-07	0.00495699	0.619427	0.692784	2.40744	04141///Protein processing in endoplasmic reticulum+++05164///Influenza A				GO:0005634///nucleus+++GO:0005654///nucleoplasm+++GO:0005730///nucleolus+++GO:0005737///cytoplasm+++GO:0005829///cytosol+++GO:0014069///postsynaptic density+++GO:0043025///neuronal cell body+++GO:0043197///dendritic spine+++GO:0061827///sperm head+++GO:0070062///extracellular exosome+++GO:0098794///postsynapse+++GO:0098978///glutamatergic synapse	GO:0001671///ATPase activator activity+++GO:0003714///transcription corepressor activity+++GO:0005515///protein binding+++GO:0030544///Hsp70 protein binding+++GO:0044183///protein binding involved in protein folding+++GO:0045296///cadherin binding+++GO:0051082///unfolded protein binding+++GO:0051087///chaperone binding+++GO:0051117///ATPase binding	GO:0006457///protein folding+++GO:0006986///response to unfolded protein+++GO:0030900///forebrain development+++GO:0032781///positive regulation of ATPase activity+++GO:0051085///chaperone cofactor-dependent protein refolding+++GO:0090084///negative regulation of inclusion body assembly+++GO:0097201///negative regulation of transcription from RNA polymerase II promoter in response to stress+++GO:…
'TRIM22'	-0.326569	8.36111e-08	0.00196419	1.26618	1.32977	0.650534					GO:0005634///nucleus+++GO:0005654///nucleoplasm+++GO:0005737///cytoplasm+++GO:0005794///Golgi apparatus+++GO:0005829///cytosol+++GO:0015030///Cajal body+++GO:0016604///nuclear body+++GO:0016607///nuclear speck	GO:0003714///transcription corepressor activity+++GO:0005515///protein binding+++GO:0008270///zinc ion binding+++GO:0016740///transferase activity+++GO:0019901///protein kinase binding+++GO:0030674///protein binding, bridging+++GO:0042802///identical protein binding+++GO:0042803///protein homodimerization activity+++GO:0046872///metal ion binding+++GO:0061630///ubiquitin protein ligase activity	GO:0000209///protein polyubiquitination+++GO:0006355///regulation of transcription, DNA-templated+++GO:0006955///immune response+++GO:0009615///response to virus+++GO:0010468///regulation of gene expression+++GO:0010508///positive regulation of autophagy+++GO:0016032///viral process+++GO:0016567///protein ubiquitination+++GO:0032880///regulation of protein localization+++GO:0043123///positive reg…
'TPT1'	0.515102	1.3913e-24	3.26844e-20	74.8539	80.1356	91.6847				R01310///phosphatidylcholine phosphatidohydrolase Phosphatidylcholine + H2O <=> Phosphatidate + Choline+++R02051///phosphatidylethanolamine phosphatidohydrolase Phosphatidylethanolamine + H2O <=> Ethanolamine + Phosphatidate+++R07385///No_INFO O-1-Alk-1-enyl-2-acyl-sn-glycero-3-phosphoethanolamine + H2O <=> 2-Acyl-1-(1-alkenyl)-sn-glycero-3-phosphate + Ethanolamine	GO:0000922///spindle pole+++GO:0005615///extracellular space+++GO:0005623///cell+++GO:0005634///nucleus+++GO:0005654///nucleoplasm+++GO:0005737///cytoplasm+++GO:0005771///multivesicular body+++GO:0005829///cytosol+++GO:0005881///cytoplasmic microtubule+++GO:0070062///extracellular exosome	GO:0003723///RNA binding+++GO:0005509///calcium ion binding+++GO:0005515///protein binding+++GO:0008134///transcription factor binding	GO:0006816///calcium ion transport+++GO:0006874///cellular calcium ion homeostasis+++GO:0009615///response to virus+++GO:0019827///stem cell population maintenance+++GO:0042981///regulation of apoptotic process+++GO:0043066///negative regulation of apoptotic process+++GO:1902230///negative regulation of intrinsic apoptotic signaling pathway in response to DNA damage+++GO:2000384///negative regula…
'PLAAT4'	-0.378054	3.85385e-14	9.05347e-10	2.4585	2.13916	0.750645					GO:0005737///cytoplasm+++GO:0005829///cytosol+++GO:0016020///membrane+++GO:0016021///integral component of membrane	GO:0004623///phospholipase A2 activity+++GO:0005515///protein binding+++GO:0008970///phospholipase A1 activity+++GO:0016410///N-acyltransferase activity+++GO:0016740///transferase activity+++GO:0016787///hydrolase activity+++GO:0052739///phosphatidylserine 1-acylhydrolase activity+++GO:0052740///1-acyl-2-lysophosphatidylserine acylhydrolase activity+++GO:0102567///phospholipase A2 activity (consu…	GO:0006629///lipid metabolic process+++GO:0006644///phospholipid metabolic process+++GO:0008285///negative regulation of cell proliferation+++GO:0016042///lipid catabolic process+++GO:0036152///phosphatidylethanolamine acyl-chain remodeling+++GO:0045618///positive regulation of keratinocyte differentiation+++GO:0070292///N-acylphosphatidylethanolamine metabolic process+++GO:0150074///positive reg…
'GIMAP4'	0.402861	1.14609e-07	0.00269239	3.4121	2.60258	1.57827					GO:0005737///cytoplasm+++GO:0005829///cytosol	GO:0000166///nucleotide binding+++GO:0005525///GTP binding
'BTG1'	0.506188	5.12449e-20	1.20385e-15	13.3602	15.0724	29.6124	03018///RNA degradation				GO:0005634///nucleus+++GO:0005654///nucleoplasm+++GO:0005737///cytoplasm	GO:0003712///transcription coregulator activity+++GO:0005515///protein binding+++GO:0019899///enzyme binding+++GO:0019900///kinase binding	GO:0006355///regulation of transcription, DNA-templated+++GO:0008285///negative regulation of cell proliferation+++GO:0016477///cell migration+++GO:0030308///negative regulation of cell growth+++GO:0045603///positive regulation of endothelial cell differentiation+++GO:0045663///positive regulation of myoblast differentiation+++GO:0045766///positive regulation of angiogenesis+++GO:0045930///negati…
'TSPAN2'	-0.289513	6.00342e-11	1.41032e-06	0.0658899	0.0513265	0.0315001					GO:0005654///nucleoplasm+++GO:0005886///plasma membrane+++GO:0005887///integral component of plasma membrane+++GO:0016020///membrane+++GO:0016021///integral component of membrane+++GO:0043209///myelin sheath	GO:0005515///protein binding	GO:0006954///inflammatory response+++GO:0007420///brain development+++GO:0014002///astrocyte development+++GO:0014005///microglia development+++GO:0042552///myelination+++GO:0048709///oligodendrocyte differentiation+++GO:0061564///axon development
'TIMM10'	-0.271925	1.46812e-07	0.00344892	0.350949	0.567095	0.219073					GO:0005739///mitochondrion+++GO:0005743///mitochondrial inner membrane+++GO:0005744///TIM23 mitochondrial import inner membrane translocase complex+++GO:0005758///mitochondrial intermembrane space+++GO:0016020///membrane+++GO:0042719///mitochondrial intermembrane space protein transporter complex	GO:0005515///protein binding+++GO:0008270///zinc ion binding+++GO:0042803///protein homodimerization activity+++GO:0046872///metal ion binding+++GO:0051087///chaperone binding	GO:0006626///protein targeting to mitochondrion+++GO:0007605///sensory perception of sound+++GO:0015031///protein transport+++GO:0045039///protein import into mitochondrial inner membrane+++GO:0072321///chaperone-mediated protein transport
'OSTF1'	-0.37028	7.1836e-14	1.68757e-09	1.53146	1.23217	0.80358					GO:0005576///extracellular region+++GO:0005622///intracellular+++GO:0005737///cytoplasm+++GO:0034774///secretory granule lumen+++GO:1904813///ficolin-1-rich granule lumen	GO:0005515///protein binding+++GO:0017124///SH3 domain binding	GO:0001503///ossification+++GO:0007165///signal transduction+++GO:0043312///neutrophil degranulation
'ANXA1'	-0.468481	1.52834e-14	3.59038e-10	2.79193	1.67901	1.87424					GO:0001533///cornified envelope+++GO:0001891///phagocytic cup+++GO:0005576///extracellular region+++GO:0005615///extracellular space+++GO:0005634///nucleus+++GO:0005654///nucleoplasm+++GO:0005737///cytoplasm+++GO:0005768///endosome+++GO:0005769///early endosome+++GO:0005829///cytosol+++GO:0005884///actin filament+++GO:0005886///plasma membrane+++GO:0005912///adherens junction+++GO:0005925///focal…	GO:0003697///single-stranded DNA binding+++GO:0003727///single-stranded RNA binding+++GO:0004859///phospholipase inhibitor activity+++GO:0005102///signaling receptor binding+++GO:0005509///calcium ion binding+++GO:0005515///protein binding+++GO:0005543///phospholipid binding+++GO:0005544///calcium-dependent phospholipid binding+++GO:0019834///phospholipase A2 inhibitor activity+++GO:0036121///dou…	GO:0001780///neutrophil homeostasis+++GO:0002250///adaptive immune response+++GO:0002376///immune system process+++GO:0002548///monocyte chemotaxis+++GO:0002685///regulation of leukocyte migration+++GO:0006909///phagocytosis+++GO:0006954///inflammatory response+++GO:0007165///signal transduction+++GO:0007166///cell surface receptor signaling pathway+++GO:0007186///G protein-coupled receptor signa…
'BLOC1S1'	-0.25227	1.98034e-06	0.0465222	1.51196	1.17679	0.686756					GO:0005615///extracellular space+++GO:0005737///cytoplasm+++GO:0005739///mitochondrion+++GO:0005758///mitochondrial intermembrane space+++GO:0005759///mitochondrial matrix+++GO:0005764///lysosome+++GO:0005765///lysosomal membrane+++GO:0005829///cytosol+++GO:0016020///membrane+++GO:0031083///BLOC-1 complex+++GO:0099078///BORC complex+++GO:1904115///axon cytoplasm	GO:0005515///protein binding	GO:0008089///anterograde axonal transport+++GO:0009060///aerobic respiration+++GO:0016197///endosomal transport+++GO:0018394///peptidyl-lysine acetylation+++GO:0031175///neuron projection development+++GO:0032418///lysosome localization+++GO:0032438///melanosome organization+++GO:0048490///anterograde synaptic vesicle transport+++GO:0060155///platelet dense granule organization
'LCP1'	-0.344405	2.6647e-10	6.25992e-06	3.12671	2.03718	1.85476					GO:0001725///stress fiber+++GO:0001726///ruffle+++GO:0001891///phagocytic cup+++GO:0002102///podosome+++GO:0005615///extracellular space+++GO:0005737///cytoplasm+++GO:0005829///cytosol+++GO:0005884///actin filament+++GO:0005886///plasma membrane+++GO:0005925///focal adhesion+++GO:0015629///actin cytoskeleton+++GO:0030054///cell junction+++GO:0030175///filopodium+++GO:0032432///actin filament bund…	GO:0003779///actin binding+++GO:0005178///integrin binding+++GO:0005509///calcium ion binding+++GO:0042802///identical protein binding+++GO:0051015///actin filament binding+++GO:0051020///GTPase binding	GO:0002286///T cell activation involved in immune response+++GO:0010737///protein kinase A signaling+++GO:0016477///cell migration+++GO:0022617///extracellular matrix disassembly+++GO:0031100///animal organ regeneration+++GO:0033157///regulation of intracellular protein transport+++GO:0035722///interleukin-12-mediated signaling pathway+++GO:0044319///wound healing, spreading of cells+++GO:0051017…
'MYO1G'	-0.380046	1.3379e-09	3.143e-05	0.766666	0.577123	0.387632	05130///Pathogenic Escherichia coli infection	H00626///Focal segmental glomerulosclerosis			GO:0001891///phagocytic cup+++GO:0005623///cell+++GO:0005737///cytoplasm+++GO:0005886///plasma membrane+++GO:0005902///microvillus+++GO:0015629///actin cytoskeleton+++GO:0016020///membrane+++GO:0016459///myosin complex+++GO:0030027///lamellipodium+++GO:0030175///filopodium+++GO:0031256///leading edge membrane+++GO:0031982///vesicle+++GO:0042995///cell projection+++GO:0070062///extracellular exoso…	GO:0000146///microfilament motor activity+++GO:0000166///nucleotide binding+++GO:0003774///motor activity+++GO:0003779///actin binding+++GO:0005516///calmodulin binding+++GO:0005524///ATP binding+++GO:0005546///phosphatidylinositol-4,5-bisphosphate binding+++GO:0005547///phosphatidylinositol-3,4,5-trisphosphate binding+++GO:0008289///lipid binding+++GO:0030898///actin-dependent ATPase activity+++…	GO:0002250///adaptive immune response+++GO:0002376///immune system process+++GO:0002456///T cell mediated immunity+++GO:0006887///exocytosis+++GO:0006909///phagocytosis+++GO:0007015///actin filament organization+++GO:0030050///vesicle transport along actin filament+++GO:0031589///cell-substrate adhesion+++GO:0038096///Fc-gamma receptor signaling pathway involved in phagocytosis+++GO:0071976///cel…
'LIMD2'	-0.293039	1.7862e-08	0.000419613	5.21844	6.45567	2.99254					GO:0005634///nucleus+++GO:0005654///nucleoplasm+++GO:0005737///cytoplasm+++GO:0005829///cytosol	GO:0005515///protein binding+++GO:0046872///metal ion binding
'YME1L1'	0.415925	6.23135e-07	0.0146387	1.10142	0.749569	3.1947		H01020///Optic atrophy			GO:0005739///mitochondrion+++GO:0005743///mitochondrial inner membrane+++GO:0016020///membrane+++GO:0016021///integral component of membrane+++GO:0016604///nuclear body	GO:0000166///nucleotide binding+++GO:0004176///ATP-dependent peptidase activity+++GO:0004222///metalloendopeptidase activity+++GO:0005515///protein binding+++GO:0005524///ATP binding+++GO:0008233///peptidase activity+++GO:0008237///metallopeptidase activity+++GO:0016787///hydrolase activity+++GO:0046872///metal ion binding	GO:0006508///proteolysis+++GO:0006515///protein quality control for misfolded or incompletely synthesized proteins+++GO:0006851///mitochondrial calcium ion transmembrane transport+++GO:0007005///mitochondrion organization+++GO:0008283///cell proliferation+++GO:0034214///protein hexamerization+++GO:0034982///mitochondrial protein processing+++GO:0035694///mitochondrial protein catabolic process+++…
'FGFBP2'	-0.487394	3.91546e-12	9.19821e-08	1.55671	0.982412	0.380629					GO:0005576///extracellular region+++GO:0005615///extracellular space	GO:0019838///growth factor binding	GO:0007267///cell-cell signaling
'IFI44L'	-0.314178	2.39432e-09	5.62474e-05	1.27206	0.994777	0.0992566					GO:0005575///cellular_component+++GO:0005737///cytoplasm	GO:0003674///molecular_function+++GO:0005525///GTP binding	GO:0006955///immune response+++GO:0051607///defense response to virus
'ACTR2'	-0.310106	1.30542e-07	0.00306669	2.49132	2.05755	1.43393	04530///Tight junction+++05135///Yersinia infection				GO:0005576///extracellular region+++GO:0005623///cell+++GO:0005634///nucleus+++GO:0005737///cytoplasm+++GO:0005829///cytosol+++GO:0005856///cytoskeleton+++GO:0005885///Arp2/3 protein complex+++GO:0005925///focal adhesion+++GO:0005938///cell cortex+++GO:0014069///postsynaptic density+++GO:0015629///actin cytoskeleton+++GO:0016020///membrane+++GO:0030027///lamellipodium+++GO:0030478///actin cap+++G…	GO:0000166///nucleotide binding+++GO:0003779///actin binding+++GO:0005200///structural constituent of cytoskeleton+++GO:0005515///protein binding+++GO:0005524///ATP binding+++GO:0008092///cytoskeletal protein binding+++GO:0051015///actin filament binding	GO:0007015///actin filament organization+++GO:0007163///establishment or maintenance of cell polarity+++GO:0008306///associative learning+++GO:0008356///asymmetric cell division+++GO:0010592///positive regulation of lamellipodium assembly+++GO:0016344///meiotic chromosome movement towards spindle pole+++GO:0016482///cytosolic transport+++GO:0030036///actin cytoskeleton organization+++GO:0033206//…
'ATRAID'	-0.285589	1.93733e-07	0.00455117	0.850177	0.958781	0.454482			M00051///Uridine monophosphate biosynthesis, glutamine (+ PRPP) => UMP	R00256///L-glutamine amidohydrolase L-Glutamine + H2O <=> L-Glutamate + Ammonia+++R00575///HCO3-:L-glutamine amido-ligase (ADP-forming, carbamate-phosphorylating) 2 ATP + L-Glutamine + HCO3- + H2O <=> 2 ADP + Orthophosphate + L-Glutamate + Carbamoyl phosphate+++R01395///ATP:carbamate phosphotransferase ATP + Carbamate <=> ADP + Carbamoyl phosphate+++R01397///carbamoyl-phosphate:L-aspartate carbam…	GO:0005634///nucleus+++GO:0005635///nuclear envelope+++GO:0005765///lysosomal membrane+++GO:0005886///plasma membrane+++GO:0016020///membrane+++GO:0016021///integral component of membrane+++GO:0048471///perinuclear region of cytoplasm	GO:0003674///molecular_function+++GO:0005515///protein binding	GO:0010468///regulation of gene expression+++GO:0030154///cell differentiation+++GO:0030501///positive regulation of bone mineralization+++GO:0033689///negative regulation of osteoblast proliferation+++GO:0045669///positive regulation of osteoblast differentiation+++GO:1903363///negative regulation of cellular protein catabolic process
'ITGB7'	-0.40116	3.74847e-11	8.80592e-07	0.65142	0.768132	0.444647	04151///PI3K-Akt signaling pathway+++04510///Focal adhesion+++04512///ECM-receptor interaction+++04514///Cell adhesion molecules (CAMs)+++04672///Intestinal immune network for IgA production+++04810///Regulation of actin cytoskeleton+++05165///Human papillomavirus infection+++05202///Transcriptional misregulation in cancer+++05410///Hypertrophic cardiomyopathy (HCM)+++05412///Arrhythmogenic right…				GO:0005886///plasma membrane+++GO:0005925///focal adhesion+++GO:0008305///integrin complex+++GO:0009986///cell surface+++GO:0016020///membrane+++GO:0016021///integral component of membrane+++GO:0034669///integrin alpha4-beta7 complex+++GO:0043235///receptor complex+++GO:0070062///extracellular exosome	GO:0001618///virus receptor activity+++GO:0005178///integrin binding+++GO:0005515///protein binding+++GO:0038023///signaling receptor activity+++GO:0046872///metal ion binding+++GO:0050839///cell adhesion molecule binding	GO:0003366///cell-matrix adhesion involved in ameboidal cell migration+++GO:0007155///cell adhesion+++GO:0007160///cell-matrix adhesion+++GO:0007229///integrin-mediated signaling pathway+++GO:0016477///cell migration+++GO:0030198///extracellular matrix organization+++GO:0033627///cell adhesion mediated by integrin+++GO:0034113///heterotypic cell-cell adhesion+++GO:0034446///substrate adhesion-dep…
'RPS2'	0.66622	1.42031e-28	3.33659e-24	38.9387	39.5805	56.2552	03010///Ribosome				GO:0005634///nucleus+++GO:0005654///nucleoplasm+++GO:0005730///nucleolus+++GO:0005829///cytosol+++GO:0005840///ribosome+++GO:0005925///focal adhesion+++GO:0015935///small ribosomal subunit+++GO:0016020///membrane+++GO:0022627///cytosolic small ribosomal subunit+++GO:0070062///extracellular exosome+++GO:1990904///ribonucleoprotein complex	GO:0003723///RNA binding+++GO:0003729///mRNA binding+++GO:0003735///structural constituent of ribosome+++GO:0005515///protein binding+++GO:0017134///fibroblast growth factor binding+++GO:0019899///enzyme binding+++GO:0045296///cadherin binding	GO:0000184///nuclear-transcribed mRNA catabolic process, nonsense-mediated decay+++GO:0006364///rRNA processing+++GO:0006412///translation+++GO:0006413///translational initiation+++GO:0006614///SRP-dependent cotranslational protein targeting to membrane+++GO:0019083///viral transcription+++GO:0051443///positive regulation of ubiquitin-protein transferase activity
'SOD1'	0.476231	7.12462e-10	1.67371e-05	2.41479	2.52619	4.4466	04146///Peroxisome+++04213///Longevity regulating pathway - multiple species+++05014///Amyotrophic lateral sclerosis (ALS)+++05016///Huntington disease+++05020///Prion diseases	H00058///Amyotrophic lateral sclerosis (ALS)			GO:0005576///extracellular region+++GO:0005615///extracellular space+++GO:0005623///cell+++GO:0005634///nucleus+++GO:0005654///nucleoplasm+++GO:0005737///cytoplasm+++GO:0005739///mitochondrion+++GO:0005758///mitochondrial intermembrane space+++GO:0005759///mitochondrial matrix+++GO:0005764///lysosome+++GO:0005777///peroxisome+++GO:0005829///cytosol+++GO:0005886///plasma membrane+++GO:0030141///se…	GO:0004784///superoxide dismutase activity+++GO:0005507///copper ion binding+++GO:0005515///protein binding+++GO:0008270///zinc ion binding+++GO:0016209///antioxidant activity+++GO:0016491///oxidoreductase activity+++GO:0019899///enzyme binding+++GO:0030346///protein phosphatase 2B binding+++GO:0042802///identical protein binding+++GO:0046872///metal ion binding+++GO:0048365///Rac GTPase binding+…	GO:0000187///activation of MAPK activity+++GO:0000302///response to reactive oxygen species+++GO:0000303///response to superoxide+++GO:0001541///ovarian follicle development+++GO:0001819///positive regulation of cytokine production+++GO:0001890///placenta development+++GO:0001895///retina homeostasis+++GO:0001975///response to amphetamine+++GO:0002262///myeloid cell homeostasis+++GO:0002576///pla…
'RPS11'	0.27743	2.73646e-10	6.4285e-06	15.4381	14.0513	18.3799	03010///Ribosome				GO:0005654///nucleoplasm+++GO:0005730///nucleolus+++GO:0005737///cytoplasm+++GO:0005829///cytosol+++GO:0005840///ribosome+++GO:0005925///focal adhesion+++GO:0016020///membrane+++GO:0022627///cytosolic small ribosomal subunit+++GO:0070062///extracellular exosome	GO:0003723///RNA binding+++GO:0003735///structural constituent of ribosome+++GO:0005515///protein binding+++GO:0019843///rRNA binding	GO:0000184///nuclear-transcribed mRNA catabolic process, nonsense-mediated decay+++GO:0006412///translation+++GO:0006413///translational initiation+++GO:0006614///SRP-dependent cotranslational protein targeting to membrane+++GO:0019083///viral transcription
'RPL13A'	0.496348	7.42988e-20	1.74543e-15	12.3159	12.1067	14.6694	03010///Ribosome				GO:0005634///nucleus+++GO:0005730///nucleolus+++GO:0005737///cytoplasm+++GO:0005829///cytosol+++GO:0005840///ribosome+++GO:0005925///focal adhesion+++GO:0015934///large ribosomal subunit+++GO:0016020///membrane+++GO:0022625///cytosolic large ribosomal subunit+++GO:0097452///GAIT complex+++GO:1990904///ribonucleoprotein complex	GO:0003723///RNA binding+++GO:0003729///mRNA binding+++GO:0003735///structural constituent of ribosome	GO:0000184///nuclear-transcribed mRNA catabolic process, nonsense-mediated decay+++GO:0006412///translation+++GO:0006413///translational initiation+++GO:0006417///regulation of translation+++GO:0006614///SRP-dependent cotranslational protein targeting to membrane+++GO:0017148///negative regulation of translation+++GO:0019083///viral transcription+++GO:0071346///cellular response to interferon-gam…
'EFHD2'	-0.520919	3.92726e-23	9.22593e-19	1.89009	0.937035	0.50519					GO:0016020///membrane+++GO:0045121///membrane raft	GO:0005509///calcium ion binding+++GO:0045296///cadherin binding+++GO:0046872///metal ion binding
'SH3BGRL3'	-0.565867	8.10601e-30	1.90426e-25	9.9896	6.94115	5.20829					GO:0005623///cell+++GO:0005634///nucleus+++GO:0005737///cytoplasm+++GO:0016604///nuclear body+++GO:0070062///extracellular exosome	GO:0009055///electron transfer activity+++GO:0015035///protein disulfide oxidoreductase activity	GO:0022900///electron transport chain+++GO:0045454///cell redox homeostasis+++GO:0055114///oxidation-reduction process
'SYTL1'	-0.272803	3.44626e-08	0.000809595	1.04203	1.28684	0.860211					GO:0005886///plasma membrane+++GO:0016020///membrane+++GO:0019897///extrinsic component of plasma membrane+++GO:0031528///microvillus membrane+++GO:0042470///melanosome+++GO:0070062///extracellular exosome+++GO:0070382///exocytic vesicle	GO:0005515///protein binding+++GO:0017137///Rab GTPase binding+++GO:0042043///neurexin family protein binding	GO:0006886///intracellular protein transport+++GO:0006887///exocytosis
'XCL1'	0.518193	2.79237e-07	0.00655985	0.0945997	0.0298331	0.0932161	04060///Cytokine-cytokine receptor interaction+++04061///Viral protein interaction with cytokine and cytokine receptor+++04062///Chemokine signaling pathway				GO:0005576///extracellular region+++GO:0005615///extracellular space+++GO:0005623///cell	GO:0005125///cytokine activity+++GO:0005515///protein binding+++GO:0008009///chemokine activity+++GO:0042379///chemokine receptor binding+++GO:0042803///protein homodimerization activity+++GO:0048020///CCR chemokine receptor binding	GO:0001916///positive regulation of T cell mediated cytotoxicity+++GO:0002548///monocyte chemotaxis+++GO:0002690///positive regulation of leukocyte chemotaxis+++GO:0002725///negative regulation of T cell cytokine production+++GO:0002726///positive regulation of T cell cytokine production+++GO:0002826///negative regulation of T-helper 1 type immune response+++GO:0006935///chemotaxis+++GO:0006954//…
'XCL2'	0.463879	2.88617e-09	6.7802e-05	0.417853	0.130353	0.422605	04060///Cytokine-cytokine receptor interaction+++04061///Viral protein interaction with cytokine and cytokine receptor+++04062///Chemokine signaling pathway				GO:0005576///extracellular region+++GO:0005615///extracellular space+++GO:0005623///cell	GO:0005125///cytokine activity+++GO:0005515///protein binding+++GO:0008009///chemokine activity+++GO:0042379///chemokine receptor binding+++GO:0042803///protein homodimerization activity+++GO:0048020///CCR chemokine receptor binding	GO:0001916///positive regulation of T cell mediated cytotoxicity+++GO:0002548///monocyte chemotaxis+++GO:0002690///positive regulation of leukocyte chemotaxis+++GO:0002725///negative regulation of T cell cytokine production+++GO:0002726///positive regulation of T cell cytokine production+++GO:0002826///negative regulation of T-helper 1 type immune response+++GO:0006935///chemotaxis+++GO:0006954//…
'TPM3'	-0.374703	2.08108e-13	4.88888e-09	3.05774	2.58042	2.04579	04260///Cardiac muscle contraction+++04261///Adrenergic signaling in cardiomyocytes+++05200///Pathways in cancer+++05216///Thyroid cancer+++05410///Hypertrophic cardiomyopathy (HCM)+++05414///Dilated cardiomyopathy (DCM)	H00032///Thyroid cancer+++H00698///Nemaline myopathy+++H00701///Congenital fiber type disproportion+++H00702///Cap myopathy			GO:0001725///stress fiber+++GO:0005737///cytoplasm+++GO:0005829///cytosol+++GO:0005856///cytoskeleton+++GO:0005862///muscle thin filament tropomyosin+++GO:0005884///actin filament+++GO:0015629///actin cytoskeleton+++GO:0070062///extracellular exosome	GO:0003674///molecular_function+++GO:0003779///actin binding+++GO:0005515///protein binding+++GO:0051015///actin filament binding	GO:0006936///muscle contraction+++GO:0007015///actin filament organization+++GO:0030049///muscle filament sliding
'GUK1'	-0.291517	1.14214e-09	2.68312e-05	2.05025	2.08504	1.56224	00230///Purine metabolism		M00050///Guanine ribonucleotide biosynthesis IMP => GDP,GTP	R00332///ATP:GMP phosphotransferase ATP + GMP <=> ADP + GDP+++R02090///ATP:dGMP phosphotransferase ATP + dGMP <=> ADP + dGDP	GO:0001917///photoreceptor inner segment+++GO:0005737///cytoplasm+++GO:0005829///cytosol	GO:0000166///nucleotide binding+++GO:0004385///guanylate kinase activity+++GO:0005515///protein binding+++GO:0005524///ATP binding+++GO:0016301///kinase activity+++GO:0016740///transferase activity	GO:0006163///purine nucleotide metabolic process+++GO:0006185///dGDP biosynthetic process+++GO:0006805///xenobiotic metabolic process+++GO:0015949///nucleobase-containing small molecule interconversion+++GO:0016310///phosphorylation+++GO:0019673///GDP-mannose metabolic process+++GO:0034436///glycoprotein transport+++GO:0046034///ATP metabolic process+++GO:0046037///GMP metabolic process+++GO:0046…
'HSPD1'	0.931401	1.31186e-22	3.08183e-18	1.14376	1.02381	2.83551	03018///RNA degradation+++04212///Longevity regulating pathway - worm+++04940///Type I diabetes mellitus+++05134///Legionellosis+++05152///Tuberculosis	H00266///Hereditary spastic paraplegia+++H00679///Hypomyelinating leukodystrophy			GO:0005615///extracellular space+++GO:0005737///cytoplasm+++GO:0005739///mitochondrion+++GO:0005743///mitochondrial inner membrane+++GO:0005759///mitochondrial matrix+++GO:0005769///early endosome+++GO:0005782///peroxisomal matrix+++GO:0005791///rough endoplasmic reticulum+++GO:0005794///Golgi apparatus+++GO:0005829///cytosol+++GO:0005886///plasma membrane+++GO:0005905///clathrin-coated pit+++GO:…	GO:0000166///nucleotide binding+++GO:0001530///lipopolysaccharide binding+++GO:0002020///protease binding+++GO:0002039///p53 binding+++GO:0003688///DNA replication origin binding+++GO:0003697///single-stranded DNA binding+++GO:0003723///RNA binding+++GO:0003725///double-stranded RNA binding+++GO:0005515///protein binding+++GO:0005524///ATP binding+++GO:0008035///high-density lipoprotein particle …	GO:0001666///response to hypoxia+++GO:0002368///B cell cytokine production+++GO:0002755///MyD88-dependent toll-like receptor signaling pathway+++GO:0002842///positive regulation of T cell mediated immune response to tumor cell+++GO:0002931///response to ischemia+++GO:0006357///regulation of transcription by RNA polymerase II+++GO:0006457///protein folding+++GO:0006458///'de novo' protein folding+…
'MANF'	-0.35221	6.63272e-09	0.000155816	0.535072	0.498173	0.669854					GO:0005576///extracellular region+++GO:0005615///extracellular space+++GO:0005634///nucleus+++GO:0005783///endoplasmic reticulum+++GO:0005788///endoplasmic reticulum lumen+++GO:0005829///cytosol+++GO:0016529///sarcoplasmic reticulum+++GO:0033018///sarcoplasmic reticulum lumen	GO:0003723///RNA binding+++GO:0005515///protein binding+++GO:0008083///growth factor activity+++GO:0008289///lipid binding+++GO:0120146///sulfatide binding	GO:0002576///platelet degranulation+++GO:0006986///response to unfolded protein+++GO:0007165///signal transduction+++GO:0031175///neuron projection development+++GO:0071542///dopaminergic neuron differentiation+++GO:1905897///regulation of response to endoplasmic reticulum stress
'GZMA'	-0.340916	2.00651e-14	4.71369e-10	3.46529	1.5535	1.36517	04080///Neuroactive ligand-receptor interaction				GO:0001772///immunological synapse+++GO:0005576///extracellular region+++GO:0005634///nucleus	GO:0004252///serine-type endopeptidase activity+++GO:0005515///protein binding+++GO:0008233///peptidase activity+++GO:0008236///serine-type peptidase activity+++GO:0016787///hydrolase activity+++GO:0042803///protein homodimerization activity	GO:0006508///proteolysis+++GO:0006915///apoptotic process+++GO:0006955///immune response+++GO:0009617///response to bacterium+++GO:0019835///cytolysis+++GO:0032078///negative regulation of endodeoxyribonuclease activity+++GO:0043065///positive regulation of apoptotic process+++GO:0043392///negative regulation of DNA binding+++GO:0051354///negative regulation of oxidoreductase activity+++GO:005160…
'MDH2'	-0.280156	1.82357e-08	0.000428393	1.03912	1.21019	0.620659	00020///Citrate cycle (TCA cycle)+++00270///Cysteine and methionine metabolism+++00620///Pyruvate metabolism+++00630///Glyoxylate and dicarboxylate metabolism+++01200///Carbon metabolism	H00606///Early infantile epileptic encephalopathy	M00009///Citrate cycle (TCA cycle, Krebs cycle)+++M00011///Citrate cycle, second carbon oxidation, 2-oxoglutarate => oxaloacetate+++M00012///Glyoxylate cycle+++M00168///CAM (Crassulacean acid metabolism), dark+++M00171///C4-dicarboxylic acid cycle, NAD - malic enzyme type	R00342///(S)-malate:NAD+ oxidoreductase (S)-Malate + NAD+ <=> Oxaloacetate + NADH + H++++R07136///(2R)-3-sulfolactate:NAD+ oxidoreductase (2R)-3-Sulfolactate + NAD+ <=> 3-Sulfopyruvate + NADH + H+	GO:0005634///nucleus+++GO:0005737///cytoplasm+++GO:0005739///mitochondrion+++GO:0005759///mitochondrial matrix+++GO:0016020///membrane+++GO:0070062///extracellular exosome	GO:0003723///RNA binding+++GO:0003824///catalytic activity+++GO:0016491///oxidoreductase activity+++GO:0016615///malate dehydrogenase activity+++GO:0016616///oxidoreductase activity, acting on the CH-OH group of donors, NAD or NADP as acceptor+++GO:0030060///L-malate dehydrogenase activity+++GO:0043621///protein self-association+++GO:0046554///malate dehydrogenase (NADP+) activity	GO:0005975///carbohydrate metabolic process+++GO:0006094///gluconeogenesis+++GO:0006099///tricarboxylic acid cycle+++GO:0006107///oxaloacetate metabolic process+++GO:0006108///malate metabolic process+++GO:0006475///internal protein amino acid acetylation+++GO:0006734///NADH metabolic process+++GO:0009060///aerobic respiration+++GO:0019752///carboxylic acid metabolic process+++GO:0055114///oxidat…
'RPL7'	0.32863	2.42926e-09	5.70683e-05	8.24646	8.13139	9.38223	03010///Ribosome				GO:0005634///nucleus+++GO:0005730///nucleolus+++GO:0005737///cytoplasm+++GO:0005829///cytosol+++GO:0005840///ribosome+++GO:0005925///focal adhesion+++GO:0014069///postsynaptic density+++GO:0016020///membrane+++GO:0022625///cytosolic large ribosomal subunit+++GO:1990904///ribonucleoprotein complex	GO:0003677///DNA binding+++GO:0003723///RNA binding+++GO:0003729///mRNA binding+++GO:0003735///structural constituent of ribosome+++GO:0005515///protein binding+++GO:0042802///identical protein binding	GO:0000184///nuclear-transcribed mRNA catabolic process, nonsense-mediated decay+++GO:0000463///maturation of LSU-rRNA from tricistronic rRNA transcript (SSU-rRNA, 5.8S rRNA, LSU-rRNA)+++GO:0006364///rRNA processing+++GO:0006412///translation+++GO:0006413///translational initiation+++GO:0006614///SRP-dependent cotranslational protein targeting to membrane+++GO:0019083///viral transcription+++GO:0…
'FERMT3'	-0.367572	2.93446e-09	6.89363e-05	1.45102	0.82815	0.506611	04611///Platelet activation	H00099///Leukocyte adhesion deficiency			GO:0002102///podosome+++GO:0005576///extracellular region+++GO:0016020///membrane+++GO:0030054///cell junction+++GO:0030055///cell-substrate junction+++GO:0031093///platelet alpha granule lumen+++GO:0042995///cell projection+++GO:0070062///extracellular exosome	GO:0005178///integrin binding	GO:0002576///platelet degranulation+++GO:0007155///cell adhesion+++GO:0007159///leukocyte cell-cell adhesion+++GO:0007160///cell-matrix adhesion+++GO:0007229///integrin-mediated signaling pathway+++GO:0030335///positive regulation of cell migration+++GO:0033622///integrin activation+++GO:0033632///regulation of cell-cell adhesion mediated by integrin+++GO:0034446///substrate adhesion-dependent ce…
'PPP4C'	-0.287103	1.65618e-07	0.00389069	1.02339	0.953171	0.545897	04922///Glucagon signaling pathway				GO:0005634///nucleus+++GO:0005654///nucleoplasm+++GO:0005737///cytoplasm+++GO:0005815///microtubule organizing center+++GO:0005829///cytosol+++GO:0005856///cytoskeleton+++GO:0005886///plasma membrane+++GO:0030289///protein phosphatase 4 complex	GO:0004704///NF-kappaB-inducing kinase activity+++GO:0004721///phosphoprotein phosphatase activity+++GO:0004722///protein serine/threonine phosphatase activity+++GO:0005515///protein binding+++GO:0016787///hydrolase activity+++GO:0046872///metal ion binding	GO:0006470///protein dephosphorylation+++GO:0010569///regulation of double-strand break repair via homologous recombination+++GO:0038061///NIK/NF-kappaB signaling
'PRSS23'	-0.47362	9.40779e-11	2.21008e-06	0.140513	0.0765845	0.0352517					GO:0005576///extracellular region+++GO:0005634///nucleus+++GO:0005788///endoplasmic reticulum lumen+++GO:0070062///extracellular exosome	GO:0004252///serine-type endopeptidase activity+++GO:0008233///peptidase activity+++GO:0008236///serine-type peptidase activity+++GO:0016787///hydrolase activity	GO:0006508///proteolysis+++GO:0043687///post-translational protein modification+++GO:0044267///cellular protein metabolic process
'ZFP36L2'	0.629213	9.03881e-20	2.1234e-15	6.03371	5.24147	13.6371	04218///Cellular senescence				GO:0000126///transcription factor TFIIIB complex+++GO:0005634///nucleus+++GO:0005654///nucleoplasm+++GO:0005737///cytoplasm	GO:0000981///DNA-binding transcription factor activity, RNA polymerase II-specific+++GO:0001006///RNA polymerase III type 3 promoter sequence-specific DNA binding+++GO:0001032///RNA polymerase III type 3 promoter DNA binding+++GO:0003677///DNA binding+++GO:0003723///RNA binding+++GO:0005515///protein binding+++GO:0008134///transcription factor binding+++GO:0035925///mRNA 3'-UTR AU-rich region bin…	GO:0000165///MAPK cascade+++GO:0000288///nuclear-transcribed mRNA catabolic process, deadenylation-dependent decay+++GO:0006352///DNA-templated transcription, initiation+++GO:0006355///regulation of transcription, DNA-templated+++GO:0006357///regulation of transcription by RNA polymerase II+++GO:0006359///regulation of transcription by RNA polymerase III+++GO:0006402///mRNA catabolic process+++GO…
'HNRNPDL'	-0.449201	7.47262e-18	1.75547e-13	3.19987	4.63555	2.32237		H00593///Limb-girdle muscular dystrophy			GO:0005634///nucleus+++GO:0005654///nucleoplasm+++GO:0005681///spliceosomal complex+++GO:0005737///cytoplasm+++GO:0005829///cytosol+++GO:1990904///ribonucleoprotein complex	GO:0003676///nucleic acid binding+++GO:0003677///DNA binding+++GO:0003690///double-stranded DNA binding+++GO:0003697///single-stranded DNA binding+++GO:0003723///RNA binding+++GO:0005515///protein binding+++GO:0008143///poly(A) binding+++GO:0034046///poly(G) binding+++GO:0043565///sequence-specific DNA binding+++GO:1990837///sequence-specific double-stranded DNA binding	GO:0006396///RNA processing+++GO:0010468///regulation of gene expression+++GO:0035722///interleukin-12-mediated signaling pathway+++GO:0051252///regulation of RNA metabolic process
'NR4A2'	0.550523	3.30746e-07	0.00776989	0.112025	0.101859	1.81296	04925///Aldosterone synthesis and secretion+++04928///Parathyroid hormone synthesis, secretion and action	H00057///Parkinson disease			GO:0000790///nuclear chromatin+++GO:0005634///nucleus+++GO:0005654///nucleoplasm+++GO:0005667///transcription factor complex+++GO:0005737///cytoplasm+++GO:0016607///nuclear speck+++GO:0032991///protein-containing complex+++GO:0042025///host cell nucleus	GO:0000977///RNA polymerase II regulatory region sequence-specific DNA binding+++GO:0000978///RNA polymerase II proximal promoter sequence-specific DNA binding+++GO:0000981///DNA-binding transcription factor activity, RNA polymerase II-specific+++GO:0001228///DNA-binding transcription activator activity, RNA polymerase II-specific+++GO:0003677///DNA binding+++GO:0003700///DNA-binding transcriptio…	GO:0000122///negative regulation of transcription by RNA polymerase II+++GO:0001666///response to hypoxia+++GO:0001764///neuron migration+++GO:0001975///response to amphetamine+++GO:0006351///transcription, DNA-templated+++GO:0006355///regulation of transcription, DNA-templated+++GO:0006367///transcription initiation from RNA polymerase II promoter+++GO:0007165///signal transduction+++GO:0007399/…
'AK5'	-0.298946	5.3316e-14	1.2525e-09	0.132287	0.331433	0.143835	00230///Purine metabolism+++00730///Thiamine metabolism	H00092///T-B-Severe combined immunodeficiency+++H00674///Anemia due to disorders of nucleotide metabolism+++H01128///Reticular dysgenesis+++H01282///Spermatogenic failure	M00049///Adenine ribonucleotide biosynthesis, IMP => ADP,ATP	R00127///ATP:AMP phosphotransferase ATP + AMP <=> 2 ADP+++R01547///ATP:dAMP phosphotransferase ATP + dAMP <=> ADP + dADP+++R11319///ADP:thiamin-diphosphate phosphotransferase Thiamin diphosphate + ADP <=> Thiamin triphosphate + AMP	GO:0005737///cytoplasm+++GO:0005829///cytosol+++GO:0034451///centriolar satellite	GO:0000166///nucleotide binding+++GO:0004017///adenylate kinase activity+++GO:0004550///nucleoside diphosphate kinase activity+++GO:0005524///ATP binding+++GO:0016301///kinase activity+++GO:0016740///transferase activity+++GO:0019205///nucleobase-containing compound kinase activity	GO:0006139///nucleobase-containing compound metabolic process+++GO:0006163///purine nucleotide metabolic process+++GO:0006165///nucleoside diphosphate phosphorylation+++GO:0006172///ADP biosynthetic process+++GO:0006173///dADP biosynthetic process+++GO:0009142///nucleoside triphosphate biosynthetic process+++GO:0009220///pyrimidine ribonucleotide biosynthetic process+++GO:0015949///nucleobase-con…
'ATP5MC3'	-0.276732	1.07384e-08	0.000252266	2.18921	2.07431	1.50626	00190///Oxidative phosphorylation+++04714///Thermogenesis+++05010///Alzheimer disease+++05012///Parkinson disease+++05016///Huntington disease		M00158///F-type ATPase, eukaryotes		GO:0000276///mitochondrial proton-transporting ATP synthase complex, coupling factor F(o)+++GO:0005739///mitochondrion+++GO:0005741///mitochondrial outer membrane+++GO:0016020///membrane+++GO:0016021///integral component of membrane+++GO:0031966///mitochondrial membrane+++GO:0033177///proton-transporting two-sector ATPase complex, proton-transporting domain+++GO:0045263///proton-transporting ATP …	GO:0008289///lipid binding+++GO:0015078///proton transmembrane transporter activity+++GO:0046933///proton-transporting ATP synthase activity, rotational mechanism	GO:0006754///ATP biosynthetic process+++GO:0006811///ion transport+++GO:0015986///ATP synthesis coupled proton transport+++GO:0042407///cristae formation+++GO:0042776///mitochondrial ATP synthesis coupled proton transport+++GO:1902600///proton transmembrane transport
'DBI'	-0.389105	1.26321e-10	2.96754e-06	1.76522	1.80728	1.37127	03320///PPAR signaling pathway				GO:0005788///endoplasmic reticulum lumen+++GO:0005794///Golgi apparatus+++GO:0032994///protein-lipid complex+++GO:0070062///extracellular exosome+++GO:0097038///perinuclear endoplasmic reticulum	GO:0000062///fatty-acyl-CoA binding+++GO:0008289///lipid binding+++GO:0030156///benzodiazepine receptor binding+++GO:0036042///long-chain fatty acyl-CoA binding+++GO:0042802///identical protein binding	GO:0006637///acyl-CoA metabolic process+++GO:0036151///phosphatidylcholine acyl-chain remodeling+++GO:1903060///negative regulation of protein lipidation+++GO:1905920///positive regulation of CoA-transferase activity+++GO:2001140///positive regulation of phospholipid transport
'EIF4A2'	0.625645	7.31537e-22	1.71853e-17	3.1036	2.82448	4.53948	03013///RNA transport				GO:0005829///cytosol+++GO:0016281///eukaryotic translation initiation factor 4F complex+++GO:0048471///perinuclear region of cytoplasm	GO:0000166///nucleotide binding+++GO:0003676///nucleic acid binding+++GO:0003723///RNA binding+++GO:0003724///RNA helicase activity+++GO:0003743///translation initiation factor activity+++GO:0004386///helicase activity+++GO:0005515///protein binding+++GO:0005524///ATP binding+++GO:0016787///hydrolase activity+++GO:0016887///ATPase activity	GO:0002183///cytoplasmic translational initiation+++GO:0006412///translation+++GO:0006413///translational initiation+++GO:0006446///regulation of translational initiation+++GO:0016032///viral process+++GO:1900260///negative regulation of RNA-directed 5'-3' RNA polymerase activity+++GO:1990830///cellular response to leukemia inhibitory factor
'SSBP3'	-0.408398	9.39972e-15	2.20818e-10	0.47317	0.493954	0.289989					GO:0005634///nucleus+++GO:0005667///transcription factor complex+++GO:0032991///protein-containing complex	GO:0003677///DNA binding+++GO:0003697///single-stranded DNA binding+++GO:0005515///protein binding	GO:0002244///hematopoietic progenitor cell differentiation+++GO:0008284///positive regulation of cell proliferation+++GO:0021501///prechordal plate formation+++GO:0021547///midbrain-hindbrain boundary initiation+++GO:0045893///positive regulation of transcription, DNA-templated+++GO:0045944///positive regulation of transcription by RNA polymerase II+++GO:0048382///mesendoderm development+++GO:006…
'TSC22D3'	0.966934	2.89694e-28	6.8055e-24	3.78705	2.97689	11.5829					GO:0005634///nucleus+++GO:0005737///cytoplasm+++GO:0005829///cytosol	GO:0000981///DNA-binding transcription factor activity, RNA polymerase II-specific+++GO:0003700///DNA-binding transcription factor activity+++GO:0005515///protein binding	GO:0006355///regulation of transcription, DNA-templated+++GO:0006357///regulation of transcription by RNA polymerase II+++GO:0006970///response to osmotic stress+++GO:0034220///ion transmembrane transport+++GO:0070236///negative regulation of activation-induced cell death of T cells
'DUSP2'	0.821251	9.55493e-12	2.24464e-07	0.916547	1.18898	4.98959	04010///MAPK signaling pathway+++04361///Axon regeneration				GO:0005634///nucleus+++GO:0005654///nucleoplasm+++GO:0005737///cytoplasm+++GO:0031965///nuclear membrane	GO:0004721///phosphoprotein phosphatase activity+++GO:0004725///protein tyrosine phosphatase activity+++GO:0005515///protein binding+++GO:0008138///protein tyrosine/serine/threonine phosphatase activity+++GO:0008330///protein tyrosine/threonine phosphatase activity+++GO:0016787///hydrolase activity+++GO:0016791///phosphatase activity+++GO:0017017///MAP kinase tyrosine/serine/threonine phosphatase…	GO:0000188///inactivation of MAPK activity+++GO:0001706///endoderm formation+++GO:0006470///protein dephosphorylation+++GO:0016311///dephosphorylation+++GO:0035335///peptidyl-tyrosine dephosphorylation+++GO:0035970///peptidyl-threonine dephosphorylation+++GO:1990264///peptidyl-tyrosine dephosphorylation involved in inactivation of protein kinase activity
'FCER1G'	-0.296933	2.25604e-10	5.29988e-06	2.61201	0.841611	0.646135	04071///Sphingolipid signaling pathway+++04072///Phospholipase D signaling pathway+++04611///Platelet activation+++04625///C-type lectin receptor signaling pathway+++04650///Natural killer cell mediated cytotoxicity+++04664///Fc epsilon RI signaling pathway+++05152///Tuberculosis+++05310///Asthma				GO:0005886///plasma membrane+++GO:0005887///integral component of plasma membrane+++GO:0009897///external side of plasma membrane+++GO:0009986///cell surface+++GO:0016020///membrane+++GO:0016021///integral component of membrane+++GO:0032998///Fc-epsilon receptor I complex+++GO:0070821///tertiary granule membrane+++GO:0101003///ficolin-1-rich granule membrane	GO:0004888///transmembrane signaling receptor activity+++GO:0005515///protein binding+++GO:0019767///IgE receptor activity+++GO:0019863///IgE binding+++GO:0019864///IgG binding+++GO:0042802///identical protein binding	GO:0001798///positive regulation of type IIa hypersensitivity+++GO:0001805///positive regulation of type III hypersensitivity+++GO:0001812///positive regulation of type I hypersensitivity+++GO:0002223///stimulatory C-type lectin receptor signaling pathway+++GO:0002283///neutrophil activation involved in immune response+++GO:0002292///T cell differentiation involved in immune response+++GO:0002376…
'SPON2'	-0.353728	3.07113e-08	0.00072147	0.931534	0.546696	0.946302					GO:0005576///extracellular region+++GO:0005615///extracellular space+++GO:0031012///extracellular matrix+++GO:0070062///extracellular exosome	GO:0001530///lipopolysaccharide binding+++GO:0003823///antigen binding+++GO:0005515///protein binding+++GO:0046872///metal ion binding	GO:0002376///immune system process+++GO:0002448///mast cell mediated immunity+++GO:0007155///cell adhesion+++GO:0008228///opsonization+++GO:0032496///response to lipopolysaccharide+++GO:0032755///positive regulation of interleukin-6 production+++GO:0032760///positive regulation of tumor necrosis factor production+++GO:0042742///defense response to bacterium+++GO:0043152///induction of bacterial a…
'ITGB2'	-0.389228	1.90536e-16	4.47607e-12	3.75235	2.38145	1.15656	04015///Rap1 signaling pathway+++04145///Phagosome+++04390///Hippo signaling pathway+++04514///Cell adhesion molecules (CAMs)+++04610///Complement and coagulation cascades+++04650///Natural killer cell mediated cytotoxicity+++04670///Leukocyte transendothelial migration+++04810///Regulation of actin cytoskeleton+++05133///Pertussis+++05134///Legionellosis+++05140///Leishmaniasis+++05144///Malaria…	H00099///Leukocyte adhesion deficiency			GO:0005886///plasma membrane+++GO:0005925///focal adhesion+++GO:0008305///integrin complex+++GO:0009897///external side of plasma membrane+++GO:0009986///cell surface+++GO:0016020///membrane+++GO:0016021///integral component of membrane+++GO:0032991///protein-containing complex+++GO:0034687///integrin alphaL-beta2 complex+++GO:0034688///integrin alphaM-beta2 complex+++GO:0034689///integrin alphaX…	GO:0001540///amyloid-beta binding+++GO:0001851///complement component C3b binding+++GO:0005178///integrin binding+++GO:0005515///protein binding+++GO:0019901///protein kinase binding+++GO:0030369///ICAM-3 receptor activity+++GO:0031072///heat shock protein binding+++GO:0038023///signaling receptor activity+++GO:0038024///cargo receptor activity+++GO:0044877///protein-containing complex binding+++…	GO:0001774///microglial cell activation+++GO:0002523///leukocyte migration involved in inflammatory response+++GO:0006898///receptor-mediated endocytosis+++GO:0006909///phagocytosis+++GO:0006911///phagocytosis, engulfment+++GO:0006915///apoptotic process+++GO:0006954///inflammatory response+++GO:0007155///cell adhesion+++GO:0007159///leukocyte cell-cell adhesion+++GO:0007160///cell-matrix adhesio…
'ARPC5'	-0.308175	1.16999e-08	0.000274855	2.89797	2.22554	1.40958	04144///Endocytosis+++04666///Fc gamma R-mediated phagocytosis+++04810///Regulation of actin cytoskeleton+++05100///Bacterial invasion of epithelial cells+++05130///Pathogenic Escherichia coli infection+++05131///Shigellosis+++05132///Salmonella infection				GO:0005576///extracellular region+++GO:0005634///nucleus+++GO:0005737///cytoplasm+++GO:0005768///endosome+++GO:0005829///cytosol+++GO:0005856///cytoskeleton+++GO:0005885///Arp2/3 protein complex+++GO:0005925///focal adhesion+++GO:0015629///actin cytoskeleton+++GO:0030027///lamellipodium+++GO:0030426///growth cone+++GO:0034774///secretory granule lumen+++GO:0035861///site of double-strand break+++…	GO:0003779///actin binding+++GO:0005200///structural constituent of cytoskeleton+++GO:0005515///protein binding+++GO:0051015///actin filament binding	GO:0014909///smooth muscle cell migration+++GO:0016477///cell migration+++GO:0021769///orbitofrontal cortex development+++GO:0030011///maintenance of cell polarity+++GO:0030036///actin cytoskeleton organization+++GO:0030833///regulation of actin filament polymerization+++GO:0034314///Arp2/3 complex-mediated actin nucleation+++GO:0038096///Fc-gamma receptor signaling pathway involved in phagocytos…
'IER5'	0.566136	3.90451e-09	9.17247e-05	0.523603	0.313845	2.06394					GO:0000159///protein phosphatase type 2A complex+++GO:0005634///nucleus+++GO:0005654///nucleoplasm+++GO:0005730///nucleolus+++GO:0005737///cytoplasm	GO:0005515///protein binding+++GO:0042802///identical protein binding	GO:0034605///cellular response to heat+++GO:0042127///regulation of cell proliferation+++GO:0045944///positive regulation of transcription by RNA polymerase II+++GO:1900036///positive regulation of cellular response to heat
'CAPN2'	-0.280831	2.96493e-08	0.00069652	0.620721	0.407199	0.339298	04141///Protein processing in endoplasmic reticulum+++04210///Apoptosis+++04217///Necroptosis+++04218///Cellular senescence+++04510///Focal adhesion+++05010///Alzheimer disease+++05131///Shigellosis				GO:0000785///chromatin+++GO:0005634///nucleus+++GO:0005737///cytoplasm+++GO:0005758///mitochondrial intermembrane space+++GO:0005764///lysosome+++GO:0005783///endoplasmic reticulum+++GO:0005794///Golgi apparatus+++GO:0005829///cytosol+++GO:0005886///plasma membrane+++GO:0005925///focal adhesion+++GO:0009897///external side of plasma membrane+++GO:0016020///membrane+++GO:0030425///dendrite+++GO:00…	GO:0004198///calcium-dependent cysteine-type endopeptidase activity+++GO:0005509///calcium ion binding+++GO:0005515///protein binding+++GO:0008092///cytoskeletal protein binding+++GO:0008233///peptidase activity+++GO:0008234///cysteine-type peptidase activity+++GO:0016787///hydrolase activity+++GO:0019899///enzyme binding+++GO:0044877///protein-containing complex binding+++GO:0046872///metal ion …	GO:0001666///response to hypoxia+++GO:0001824///blastocyst development+++GO:0006508///proteolysis+++GO:0007520///myoblast fusion+++GO:0007565///female pregnancy+++GO:0010666///positive regulation of cardiac muscle cell apoptotic process+++GO:0022617///extracellular matrix disassembly+++GO:0032675///regulation of interleukin-6 production+++GO:0035458///cellular response to interferon-beta+++GO:004…
'IGFBP7'	-0.362065	9.16866e-08	0.0021539	0.256115	0.0908672	0.111204					GO:0005576///extracellular region+++GO:0005615///extracellular space+++GO:0005788///endoplasmic reticulum lumen+++GO:0062023///collagen-containing extracellular matrix+++GO:0070062///extracellular exosome	GO:0005201///extracellular matrix structural constituent+++GO:0005515///protein binding+++GO:0005520///insulin-like growth factor binding+++GO:0019838///growth factor binding	GO:0001558///regulation of cell growth+++GO:0007155///cell adhesion+++GO:0007566///embryo implantation+++GO:0008285///negative regulation of cell proliferation+++GO:0009408///response to heat+++GO:0014070///response to organic cyclic compound+++GO:0032526///response to retinoic acid+++GO:0032870///cellular response to hormone stimulus+++GO:0043687///post-translational protein modification+++GO:00…
'ARPC2'	-0.51959	2.84967e-32	6.69444e-28	6.00431	5.2089	3.38581	04144///Endocytosis+++04666///Fc gamma R-mediated phagocytosis+++04810///Regulation of actin cytoskeleton+++05100///Bacterial invasion of epithelial cells+++05130///Pathogenic Escherichia coli infection+++05131///Shigellosis+++05132///Salmonella infection				GO:0005634///nucleus+++GO:0005737///cytoplasm+++GO:0005768///endosome+++GO:0005829///cytosol+++GO:0005856///cytoskeleton+++GO:0005885///Arp2/3 protein complex+++GO:0005886///plasma membrane+++GO:0005925///focal adhesion+++GO:0015629///actin cytoskeleton+++GO:0030027///lamellipodium+++GO:0030054///cell junction+++GO:0031252///cell leading edge+++GO:0035861///site of double-strand break+++GO:003619…	GO:0003779///actin binding+++GO:0005200///structural constituent of cytoskeleton+++GO:0005515///protein binding+++GO:0051015///actin filament binding	GO:0010592///positive regulation of lamellipodium assembly+++GO:0030041///actin filament polymerization+++GO:0030833///regulation of actin filament polymerization+++GO:0030838///positive regulation of actin filament polymerization+++GO:0034314///Arp2/3 complex-mediated actin nucleation+++GO:0038096///Fc-gamma receptor signaling pathway involved in phagocytosis+++GO:0048013///ephrin receptor signa…
'CCNL1'	0.328364	1.62708e-06	0.0382234	2.57917	2.60976	6.10393					GO:0005634///nucleus+++GO:0016607///nuclear speck+++GO:0042025///host cell nucleus	GO:0005515///protein binding+++GO:0016538///cyclin-dependent protein serine/threonine kinase regulator activity	GO:0000079///regulation of cyclin-dependent protein serine/threonine kinase activity+++GO:0006357///regulation of transcription by RNA polymerase II+++GO:0006396///RNA processing
'RPL9'	0.27444	4.12528e-11	9.6911e-07	38.0294	40.0943	38.6921	03010///Ribosome				GO:0005634///nucleus+++GO:0005829///cytosol+++GO:0005840///ribosome+++GO:0005925///focal adhesion+++GO:0016020///membrane+++GO:0016021///integral component of membrane+++GO:0022625///cytosolic large ribosomal subunit	GO:0003723///RNA binding+++GO:0003735///structural constituent of ribosome+++GO:0005515///protein binding+++GO:0019843///rRNA binding	GO:0000184///nuclear-transcribed mRNA catabolic process, nonsense-mediated decay+++GO:0002181///cytoplasmic translation+++GO:0006412///translation+++GO:0006413///translational initiation+++GO:0006614///SRP-dependent cotranslational protein targeting to membrane+++GO:0019083///viral transcription
'COX6C'	-0.367506	1.18778e-13	2.79033e-09	3.14596	3.86984	2.97106	00190///Oxidative phosphorylation+++04260///Cardiac muscle contraction+++04714///Thermogenesis+++04932///Non-alcoholic fatty liver disease (NAFLD)+++05010///Alzheimer disease+++05012///Parkinson disease+++05016///Huntington disease		M00154///Cytochrome c oxidase		GO:0005739///mitochondrion+++GO:0005743///mitochondrial inner membrane+++GO:0016020///membrane+++GO:0016021///integral component of membrane	GO:0004129///cytochrome-c oxidase activity	GO:0006091///generation of precursor metabolites and energy+++GO:0006119///oxidative phosphorylation+++GO:0006123///mitochondrial electron transport, cytochrome c to oxygen+++GO:0022900///electron transport chain+++GO:1902600///proton transmembrane transport
'SUGT1'	0.39273	2.27502e-07	0.00534448	0.516957	0.486136	1.32818	04621///NOD-like receptor signaling pathway				GO:0000151///ubiquitin ligase complex+++GO:0000776///kinetochore+++GO:0005634///nucleus+++GO:0005737///cytoplasm+++GO:0005829///cytosol+++GO:0032991///protein-containing complex	GO:0005515///protein binding	GO:0000278///mitotic cell cycle+++GO:0031647///regulation of protein stability+++GO:0043947///positive regulation by host of symbiont catalytic activity+++GO:0050821///protein stabilization
'RPL27A'	0.371089	5.11271e-18	1.20108e-13	21.4923	20.6404	24.7951	03010///Ribosome				GO:0005783///endoplasmic reticulum+++GO:0005829///cytosol+++GO:0005840///ribosome+++GO:0015934///large ribosomal subunit+++GO:0016020///membrane+++GO:0022625///cytosolic large ribosomal subunit	GO:0003723///RNA binding+++GO:0003735///structural constituent of ribosome+++GO:0005515///protein binding	GO:0000184///nuclear-transcribed mRNA catabolic process, nonsense-mediated decay+++GO:0006412///translation+++GO:0006413///translational initiation+++GO:0006614///SRP-dependent cotranslational protein targeting to membrane+++GO:0019083///viral transcription
'HSP90B1'	-0.51093	4.44195e-16	1.0435e-11	2.12278	2.51184	2.38356	04141///Protein processing in endoplasmic reticulum+++04151///PI3K-Akt signaling pathway+++04657///IL-17 signaling pathway+++04915///Estrogen signaling pathway+++04918///Thyroid hormone synthesis+++05200///Pathways in cancer+++05215///Prostate cancer+++05418///Fluid shear stress and atherosclerosis				GO:0005576///extracellular region+++GO:0005623///cell+++GO:0005634///nucleus+++GO:0005783///endoplasmic reticulum+++GO:0005788///endoplasmic reticulum lumen+++GO:0005789///endoplasmic reticulum membrane+++GO:0005829///cytosol+++GO:0005886///plasma membrane+++GO:0005925///focal adhesion+++GO:0016020///membrane+++GO:0016529///sarcoplasmic reticulum+++GO:0030496///midbody+++GO:0032991///protein-cont…	GO:0000166///nucleotide binding+++GO:0003723///RNA binding+++GO:0005509///calcium ion binding+++GO:0005515///protein binding+++GO:0005524///ATP binding+++GO:0019903///protein phosphatase binding+++GO:0050750///low-density lipoprotein particle receptor binding+++GO:0051082///unfolded protein binding	GO:0001666///response to hypoxia+++GO:0002224///toll-like receptor signaling pathway+++GO:0006457///protein folding+++GO:0006898///receptor-mediated endocytosis+++GO:0015031///protein transport+++GO:0019221///cytokine-mediated signaling pathway+++GO:0030433///ubiquitin-dependent ERAD pathway+++GO:0030970///retrograde protein transport, ER to cytosol+++GO:0031247///actin rod assembly+++GO:0034975/…
'B2M'	-0.316613	3.34682e-35	7.86234e-31	109.079	100.793	72.9159	04612///Antigen processing and presentation+++05163///Human cytomegalovirus infection+++05166///Human T-cell leukemia virus 1 infection+++05168///Herpes simplex virus 1 infection+++05169///Epstein-Barr virus infection+++05170///Human immunodeficiency virus 1 infection	H00845///Familial amyloidosis+++H01303///Hypercatabolic hypoproteinemia			GO:0000139///Golgi membrane+++GO:0005576///extracellular region+++GO:0005615///extracellular space+++GO:0005788///endoplasmic reticulum lumen+++GO:0005794///Golgi apparatus+++GO:0005829///cytosol+++GO:0005886///plasma membrane+++GO:0005925///focal adhesion+++GO:0009897///external side of plasma membrane+++GO:0009986///cell surface+++GO:0012507///ER to Golgi transport vesicle membrane+++GO:0016020…	GO:0005515///protein binding+++GO:0042802///identical protein binding+++GO:0042803///protein homodimerization activity	GO:0001895///retina homeostasis+++GO:0001916///positive regulation of T cell mediated cytotoxicity+++GO:0002237///response to molecule of bacterial origin+++GO:0002376///immune system process+++GO:0002474///antigen processing and presentation of peptide antigen via MHC class I+++GO:0002479///antigen processing and presentation of exogenous peptide antigen via MHC class I, TAP-dependent+++GO:00024…
'PPIB'	-0.38801	1.71723e-12	4.03412e-08	2.70986	2.72204	2.37439		H00506///Osteogenesis imperfecta			GO:0005634///nucleus+++GO:0005654///nucleoplasm+++GO:0005737///cytoplasm+++GO:0005783///endoplasmic reticulum+++GO:0005788///endoplasmic reticulum lumen+++GO:0005790///smooth endoplasmic reticulum+++GO:0005925///focal adhesion+++GO:0016020///membrane+++GO:0032991///protein-containing complex+++GO:0034663///endoplasmic reticulum chaperone complex+++GO:0042470///melanosome+++GO:0043231///intracellu…	GO:0003723///RNA binding+++GO:0003755///peptidyl-prolyl cis-trans isomerase activity+++GO:0005515///protein binding+++GO:0005518///collagen binding+++GO:0016018///cyclosporin A binding+++GO:0016853///isomerase activity+++GO:0051082///unfolded protein binding+++GO:0070063///RNA polymerase binding	GO:0000413///protein peptidyl-prolyl isomerization+++GO:0006457///protein folding+++GO:0040018///positive regulation of multicellular organism growth+++GO:0042026///protein refolding+++GO:0044794///positive regulation by host of viral process+++GO:0044829///positive regulation by host of viral genome replication+++GO:0050821///protein stabilization+++GO:0060348///bone development+++GO:0061077///c…
'PDIA3'	-0.418315	1.76589e-11	4.14842e-07	1.25386	1.32092	0.902935	04141///Protein processing in endoplasmic reticulum+++04612///Antigen processing and presentation+++05163///Human cytomegalovirus infection+++05168///Herpes simplex virus 1 infection+++05169///Epstein-Barr virus infection+++05170///Human immunodeficiency virus 1 infection				GO:0005615///extracellular space+++GO:0005623///cell+++GO:0005634///nucleus+++GO:0005783///endoplasmic reticulum+++GO:0005788///endoplasmic reticulum lumen+++GO:0005925///focal adhesion+++GO:0009986///cell surface+++GO:0042470///melanosome+++GO:0042824///MHC class I peptide loading complex+++GO:0045335///phagocytic vesicle+++GO:0055038///recycling endosome membrane+++GO:0070062///extracellular ex…	GO:0003723///RNA binding+++GO:0003756///protein disulfide isomerase activity+++GO:0004197///cysteine-type endopeptidase activity+++GO:0004629///phospholipase C activity+++GO:0005515///protein binding+++GO:0015036///disulfide oxidoreductase activity+++GO:0015037///peptide disulfide oxidoreductase activity+++GO:0016853///isomerase activity+++GO:0042802///identical protein binding	GO:0002474///antigen processing and presentation of peptide antigen via MHC class I+++GO:0002479///antigen processing and presentation of exogenous peptide antigen via MHC class I, TAP-dependent+++GO:0006457///protein folding+++GO:0006508///proteolysis+++GO:0034975///protein folding in endoplasmic reticulum+++GO:0034976///response to endoplasmic reticulum stress+++GO:0045454///cell redox homeosta…
'RPL13'	0.404398	9.65815e-24	2.26889e-19	104.343	118.011	114.831	03010///Ribosome				GO:0005634///nucleus+++GO:0005730///nucleolus+++GO:0005783///endoplasmic reticulum+++GO:0005829///cytosol+++GO:0005840///ribosome+++GO:0016020///membrane+++GO:0022625///cytosolic large ribosomal subunit+++GO:0022626///cytosolic ribosome	GO:0003723///RNA binding+++GO:0003735///structural constituent of ribosome+++GO:0005515///protein binding	GO:0000184///nuclear-transcribed mRNA catabolic process, nonsense-mediated decay+++GO:0006412///translation+++GO:0006413///translational initiation+++GO:0006614///SRP-dependent cotranslational protein targeting to membrane+++GO:0019083///viral transcription
'SERTAD3'	-0.252228	1.82571e-09	4.28897e-05	0.120521	0.0751196	0.0711578					GO:0005634///nucleus	GO:0005515///protein binding	GO:0006355///regulation of transcription, DNA-templated+++GO:0030308///negative regulation of cell growth+++GO:0045893///positive regulation of transcription, DNA-templated
'LAIR1'	-0.445431	1.29233e-14	3.03595e-10	0.433974	0.441914	0.206873					GO:0005886///plasma membrane+++GO:0016020///membrane+++GO:0016021///integral component of membrane+++GO:0035579///specific granule membrane+++GO:0070821///tertiary granule membrane	GO:0005515///protein binding	GO:0002250///adaptive immune response+++GO:0002376///immune system process+++GO:0043312///neutrophil degranulation+++GO:0050776///regulation of immune response
'RPSA'	0.360567	3.63631e-13	8.54241e-09	22.6514	24.2983	23.3327	03010///Ribosome	H01435///Congenital asplenia			GO:0005576///extracellular region+++GO:0005604///basement membrane+++GO:0005615///extracellular space+++GO:0005634///nucleus+++GO:0005654///nucleoplasm+++GO:0005737///cytoplasm+++GO:0005829///cytosol+++GO:0005840///ribosome+++GO:0005886///plasma membrane+++GO:0009986///cell surface+++GO:0015935///small ribosomal subunit+++GO:0016020///membrane+++GO:0022627///cytosolic small ribosomal subunit+++GO…	GO:0001530///lipopolysaccharide binding+++GO:0001618///virus receptor activity+++GO:0003723///RNA binding+++GO:0003735///structural constituent of ribosome+++GO:0005055///laminin receptor activity+++GO:0005102///signaling receptor binding+++GO:0005515///protein binding+++GO:0008289///lipid binding+++GO:0043022///ribosome binding+++GO:0043236///laminin binding+++GO:0070891///lipoteichoic acid bind…	GO:0000028///ribosomal small subunit assembly+++GO:0000184///nuclear-transcribed mRNA catabolic process, nonsense-mediated decay+++GO:0002181///cytoplasmic translation+++GO:0002224///toll-like receptor signaling pathway+++GO:0002232///leukocyte chemotaxis involved in inflammatory response+++GO:0002281///macrophage activation involved in immune response+++GO:0002376///immune system process+++GO:00…
'HIST1H1E'	-0.402138	4.64121e-11	1.09031e-06	0.403968	0.662232	0.265615					GO:0000786///nucleosome+++GO:0000788///nuclear nucleosome+++GO:0000790///nuclear chromatin+++GO:0005634///nucleus+++GO:0005694///chromosome+++GO:0005719///nuclear euchromatin+++GO:0005720///nuclear heterochromatin+++GO:0042025///host cell nucleus	GO:0000166///nucleotide binding+++GO:0003677///DNA binding+++GO:0003690///double-stranded DNA binding+++GO:0003723///RNA binding+++GO:0005509///calcium ion binding+++GO:0005515///protein binding+++GO:0005524///ATP binding+++GO:0005525///GTP binding+++GO:0016208///AMP binding+++GO:0031490///chromatin DNA binding+++GO:0031492///nucleosomal DNA binding+++GO:0032564///dATP binding+++GO:0043531///ADP …	GO:0000122///negative regulation of transcription by RNA polymerase II+++GO:0006334///nucleosome assembly+++GO:0006355///regulation of transcription, DNA-templated+++GO:0006357///regulation of transcription by RNA polymerase II+++GO:0016584///nucleosome positioning+++GO:0030261///chromosome condensation+++GO:0031936///negative regulation of chromatin silencing+++GO:0045910///negative regulation o…
'STIP1'	0.655415	4.56674e-14	1.07282e-09	0.358139	0.213357	1.44316	05020///Prion diseases				GO:0005634///nucleus+++GO:0005737///cytoplasm+++GO:0005794///Golgi apparatus+++GO:0005829///cytosol+++GO:0032991///protein-containing complex+++GO:0101031///chaperone complex	GO:0003723///RNA binding+++GO:0005515///protein binding+++GO:0008022///protein C-terminus binding+++GO:0030544///Hsp70 protein binding+++GO:0051087///chaperone binding+++GO:0051879///Hsp90 protein binding	GO:0098761///cellular response to interleukin-7
'IL7R'	1.53748	1.97056e-15	4.62925e-11	7.05619	9.77343	10.8979	04060///Cytokine-cytokine receptor interaction+++04068///FoxO signaling pathway+++04151///PI3K-Akt signaling pathway+++04630///Jak-STAT signaling pathway+++04640///Hematopoietic cell lineage+++05200///Pathways in cancer+++05340///Primary immunodeficiency	H00091///T-B+Severe combined immunodeficiency			GO:0005576///extracellular region+++GO:0005886///plasma membrane+++GO:0009897///external side of plasma membrane+++GO:0016020///membrane+++GO:0016021///integral component of membrane+++GO:0030665///clathrin-coated vesicle membrane	GO:0003823///antigen binding+++GO:0004896///cytokine receptor activity+++GO:0004917///interleukin-7 receptor activity+++GO:0005515///protein binding	GO:0000018///regulation of DNA recombination+++GO:0000902///cell morphogenesis+++GO:0001915///negative regulation of T cell mediated cytotoxicity+++GO:0002377///immunoglobulin production+++GO:0006955///immune response+++GO:0007165///signal transduction+++GO:0007166///cell surface receptor signaling pathway+++GO:0008284///positive regulation of cell proliferation+++GO:0008361///regulation of cell …
'HNRNPH1'	-0.362116	2.65387e-10	6.23448e-06	3.45655	6.15477	4.52216		H00658///Syndromic X-linked mental retardation			GO:0005634///nucleus+++GO:0005654///nucleoplasm+++GO:0005681///spliceosomal complex+++GO:0005829///cytosol+++GO:0016020///membrane+++GO:0071013///catalytic step 2 spliceosome+++GO:1990904///ribonucleoprotein complex	GO:0003676///nucleic acid binding+++GO:0003723///RNA binding+++GO:0005515///protein binding+++GO:0008266///poly(U) RNA binding	GO:0000398///mRNA splicing, via spliceosome+++GO:0006396///RNA processing+++GO:0006397///mRNA processing+++GO:0008380///RNA splicing+++GO:0008543///fibroblast growth factor receptor signaling pathway+++GO:0016070///RNA metabolic process+++GO:0043484///regulation of RNA splicing
'CD52'	-0.447509	5.88681e-08	0.00138293	11.2411	9.45413	7.52432					GO:0005576///extracellular region+++GO:0005623///cell+++GO:0005886///plasma membrane+++GO:0016020///membrane+++GO:0016021///integral component of membrane+++GO:0031225///anchored component of membrane+++GO:0031226///intrinsic component of plasma membrane+++GO:0097225///sperm midpiece		GO:0007204///positive regulation of cytosolic calcium ion concentration+++GO:0045730///respiratory burst
'GPR183'	0.336435	1.56201e-06	0.0366947	0.612559	0.399498	0.83534					GO:0005886///plasma membrane+++GO:0005887///integral component of plasma membrane+++GO:0016020///membrane+++GO:0016021///integral component of membrane	GO:0004930///G protein-coupled receptor activity+++GO:0008142///oxysterol binding	GO:0002250///adaptive immune response+++GO:0002312///B cell activation involved in immune response+++GO:0002313///mature B cell differentiation involved in immune response+++GO:0002376///immune system process+++GO:0002407///dendritic cell chemotaxis+++GO:0006955///immune response+++GO:0006959///humoral immune response+++GO:0007165///signal transduction+++GO:0007186///G protein-coupled receptor si…
'TRAPPC1'	-0.293802	5.67378e-09	0.000133288	1.69784	1.25381	1.02344					GO:0000139///Golgi membrane+++GO:0005576///extracellular region+++GO:0005783///endoplasmic reticulum+++GO:0005794///Golgi apparatus+++GO:0005829///cytosol+++GO:0030008///TRAPP complex+++GO:0035578///azurophil granule lumen	GO:0005515///protein binding	GO:0006888///ER to Golgi vesicle-mediated transport+++GO:0016192///vesicle-mediated transport+++GO:0043312///neutrophil degranulation+++GO:0048208///COPII vesicle coating
'FOS'	1.89285	4.91413e-43	1.15443e-38	5.7119	0.557668	23.1708	01522///Endocrine resistance+++04010///MAPK signaling pathway+++04024///cAMP signaling pathway+++04210///Apoptosis+++04380///Osteoclast differentiation+++04620///Toll-like receptor signaling pathway+++04657///IL-17 signaling pathway+++04658///Th1 and Th2 cell differentiation+++04659///Th17 cell differentiation+++04660///T cell receptor signaling pathway+++04662///B cell receptor signaling pathway…				GO:0000790///nuclear chromatin+++GO:0005634///nucleus+++GO:0005654///nucleoplasm+++GO:0005667///transcription factor complex+++GO:0005737///cytoplasm+++GO:0005783///endoplasmic reticulum+++GO:0005829///cytosol+++GO:0016020///membrane+++GO:0032993///protein-DNA complex+++GO:0035976///transcription factor AP-1 complex+++GO:0043005///neuron projection	GO:0000976///transcription regulatory region sequence-specific DNA binding+++GO:0000978///RNA polymerase II proximal promoter sequence-specific DNA binding+++GO:0000979///RNA polymerase II core promoter sequence-specific DNA binding+++GO:0000981///DNA-binding transcription factor activity, RNA polymerase II-specific+++GO:0001102///RNA polymerase II activating transcription factor binding+++GO:000…	GO:0001661///conditioned taste aversion+++GO:0006306///DNA methylation+++GO:0006355///regulation of transcription, DNA-templated+++GO:0006357///regulation of transcription by RNA polymerase II+++GO:0006366///transcription by RNA polymerase II+++GO:0006954///inflammatory response+++GO:0007179///transforming growth factor beta receptor signaling pathway+++GO:0007399///nervous system development+++G…
'NDUFA3'	-0.334281	7.55355e-10	1.77448e-05	1.33083	1.70593	0.7962	00190///Oxidative phosphorylation+++04714///Thermogenesis+++04723///Retrograde endocannabinoid signaling+++04932///Non-alcoholic fatty liver disease (NAFLD)+++05010///Alzheimer disease+++05012///Parkinson disease+++05016///Huntington disease		M00146///NADH dehydrogenase (ubiquinone) 1 alpha subcomplex		GO:0005739///mitochondrion+++GO:0005743///mitochondrial inner membrane+++GO:0005747///mitochondrial respiratory chain complex I+++GO:0016020///membrane+++GO:0016021///integral component of membrane+++GO:0070469///respiratory chain	GO:0008137///NADH dehydrogenase (ubiquinone) activity	GO:0006120///mitochondrial electron transport, NADH to ubiquinone+++GO:0032981///mitochondrial respiratory chain complex I assembly+++GO:0055114///oxidation-reduction process
'JUNB'	0.494502	1.77247e-06	0.0416388	8.23624	5.17562	34.9123	04380///Osteoclast differentiation+++04668///TNF signaling pathway+++04935///Growth hormone synthesis, secretion and action	H01463///Mycosis fungoides			GO:0000785///chromatin+++GO:0000790///nuclear chromatin+++GO:0005654///nucleoplasm+++GO:0005667///transcription factor complex+++GO:0035976///transcription factor AP-1 complex	GO:0000978///RNA polymerase II proximal promoter sequence-specific DNA binding+++GO:0000981///DNA-binding transcription factor activity, RNA polymerase II-specific+++GO:0001228///DNA-binding transcription activator activity, RNA polymerase II-specific+++GO:0003677///DNA binding+++GO:0003700///DNA-binding transcription factor activity+++GO:0003713///transcription coactivator activity+++GO:0003714/…	GO:0000122///negative regulation of transcription by RNA polymerase II+++GO:0001570///vasculogenesis+++GO:0001649///osteoblast differentiation+++GO:0001829///trophectodermal cell differentiation+++GO:0006357///regulation of transcription by RNA polymerase II+++GO:0009314///response to radiation+++GO:0009612///response to mechanical stimulus+++GO:0010033///response to organic substance+++GO:001922…
'BSG'	-0.3321	6.19227e-09	0.000145469	0.948075	0.865449	0.62537					GO:0000139///Golgi membrane+++GO:0002080///acrosomal membrane+++GO:0005739///mitochondrion+++GO:0005791///rough endoplasmic reticulum+++GO:0005856///cytoskeleton+++GO:0005886///plasma membrane+++GO:0005887///integral component of plasma membrane+++GO:0005925///focal adhesion+++GO:0009986///cell surface+++GO:0016020///membrane+++GO:0016021///integral component of membrane+++GO:0030424///axon+++GO:…	GO:0005515///protein binding+++GO:0005537///mannose binding+++GO:0015179///L-amino acid transmembrane transporter activity+++GO:0015327///cystine:glutamate antiporter activity+++GO:0022857///transmembrane transporter activity+++GO:0030246///carbohydrate binding+++GO:0045296///cadherin binding+++GO:0098632///cell-cell adhesion mediator activity	GO:0006090///pyruvate metabolic process+++GO:0006749///glutathione metabolic process+++GO:0006865///amino acid transport+++GO:0006979///response to oxidative stress+++GO:0007155///cell adhesion+++GO:0007156///homophilic cell adhesion via plasma membrane adhesion molecules+++GO:0007166///cell surface receptor signaling pathway+++GO:0007411///axon guidance+++GO:0007420///brain development+++GO:0007…
'PPP1CA'	-0.259394	2.07827e-06	0.0488228	1.636	1.25058	0.805326	03015///mRNA surveillance pathway+++04022///cGMP-PKG signaling pathway+++04024///cAMP signaling pathway+++04114///Oocyte meiosis+++04218///Cellular senescence+++04261///Adrenergic signaling in cardiomyocytes+++04270///Vascular smooth muscle contraction+++04390///Hippo signaling pathway+++04510///Focal adhesion+++04611///Platelet activation+++04720///Long-term potentiation+++04728///Dopaminergic s…	H00523///Noonan syndrome and related disorders+++H02191///Noonan-like syndrome with loose anagen hair			GO:0000164///protein phosphatase type 1 complex+++GO:0000784///nuclear chromosome, telomeric region+++GO:0005634///nucleus+++GO:0005654///nucleoplasm+++GO:0005730///nucleolus+++GO:0005737///cytoplasm+++GO:0005829///cytosol+++GO:0005886///plasma membrane+++GO:0005912///adherens junction+++GO:0042587///glycogen granule+++GO:0043005///neuron projection+++GO:0043025///neuronal cell body+++GO:0043197/…	GO:0004721///phosphoprotein phosphatase activity+++GO:0004722///protein serine/threonine phosphatase activity+++GO:0005515///protein binding+++GO:0008157///protein phosphatase 1 binding+++GO:0016787///hydrolase activity+++GO:0016791///phosphatase activity+++GO:0043021///ribonucleoprotein complex binding+++GO:0044877///protein-containing complex binding+++GO:0046872///metal ion binding+++GO:009864…	GO:0005975///carbohydrate metabolic process+++GO:0005977///glycogen metabolic process+++GO:0005979///regulation of glycogen biosynthetic process+++GO:0005981///regulation of glycogen catabolic process+++GO:0006470///protein dephosphorylation+++GO:0007049///cell cycle+++GO:0010288///response to lead ion+++GO:0016032///viral process+++GO:0016311///dephosphorylation+++GO:0030324///lung development++…
'CFL1'	-0.712683	1.7872e-54	4.19849e-50	9.05727	9.13536	5.12118	04360///Axon guidance+++04666///Fc gamma R-mediated phagocytosis+++04810///Regulation of actin cytoskeleton+++05133///Pertussis+++05170///Human immunodeficiency virus 1 infection	H00698///Nemaline myopathy			GO:0005615///extracellular space+++GO:0005634///nucleus+++GO:0005737///cytoplasm+++GO:0005829///cytosol+++GO:0005911///cell-cell junction+++GO:0005925///focal adhesion+++GO:0015629///actin cytoskeleton+++GO:0016020///membrane+++GO:0016363///nuclear matrix+++GO:0030027///lamellipodium+++GO:0030864///cortical actin cytoskeleton+++GO:0031258///lamellipodium membrane+++GO:0031982///vesicle+++GO:00325…	GO:0003779///actin binding+++GO:0005102///signaling receptor binding+++GO:0005515///protein binding+++GO:0051015///actin filament binding	GO:0000281///mitotic cytokinesis+++GO:0001755///neural crest cell migration+++GO:0001842///neural fold formation+++GO:0006468///protein phosphorylation+++GO:0007010///cytoskeleton organization+++GO:0007266///Rho protein signal transduction+++GO:0009615///response to virus+++GO:0022604///regulation of cell morphogenesis+++GO:0030010///establishment of cell polarity+++GO:0030036///actin cytoskeleto…
'NAA16'	0.407056	6.93939e-08	0.0016302	0.359453	0.39039	1.35866		H00773///Autosomal dominant mental retardation			GO:0005634///nucleus+++GO:0005667///transcription factor complex+++GO:0005737///cytoplasm+++GO:0005829///cytosol+++GO:0031415///NatA complex+++GO:0070062///extracellular exosome	GO:0004596///peptide alpha-N-acetyltransferase activity+++GO:0005515///protein binding+++GO:0016407///acetyltransferase activity+++GO:0043022///ribosome binding	GO:0006474///N-terminal protein amino acid acetylation+++GO:0017196///N-terminal peptidyl-methionine acetylation+++GO:0043066///negative regulation of apoptotic process+++GO:0045893///positive regulation of transcription, DNA-templated+++GO:0050821///protein stabilization
'RPL38'	0.302723	2.33105e-08	0.000547611	12.8701	14.2316	18.8908	03010///Ribosome				GO:0005829///cytosol+++GO:0005840///ribosome+++GO:0005925///focal adhesion+++GO:0014069///postsynaptic density+++GO:0022625///cytosolic large ribosomal subunit+++GO:0033291///eukaryotic 80S initiation complex+++GO:0042788///polysomal ribosome+++GO:0045202///synapse	GO:0003723///RNA binding+++GO:0003735///structural constituent of ribosome	GO:0000184///nuclear-transcribed mRNA catabolic process, nonsense-mediated decay+++GO:0001501///skeletal system development+++GO:0001503///ossification+++GO:0002181///cytoplasmic translation+++GO:0006412///translation+++GO:0006413///translational initiation+++GO:0006417///regulation of translation+++GO:0006614///SRP-dependent cotranslational protein targeting to membrane+++GO:0007605///sensory pe…
'MYD88'	-0.311339	2.2885e-12	5.37614e-08	0.324193	0.20071	0.1197	04010///MAPK signaling pathway+++04064///NF-kappa B signaling pathway+++04620///Toll-like receptor signaling pathway+++04621///NOD-like receptor signaling pathway+++04624///Toll and Imd signaling pathway+++05130///Pathogenic Escherichia coli infection+++05131///Shigellosis+++05132///Salmonella infection+++05133///Pertussis+++05134///Legionellosis+++05135///Yersinia infection+++05140///Leishmanias…	H00721///Pyogenic bacterial infections, recurrent, due to MYD88 deficiency			GO:0005634///nucleus+++GO:0005737///cytoplasm+++GO:0005829///cytosol+++GO:0005886///plasma membrane+++GO:0010008///endosome membrane+++GO:0014069///postsynaptic density+++GO:0032991///protein-containing complex	GO:0005102///signaling receptor binding+++GO:0005121///Toll binding+++GO:0005123///death receptor binding+++GO:0005149///interleukin-1 receptor binding+++GO:0005515///protein binding+++GO:0035325///Toll-like receptor binding+++GO:0042802///identical protein binding+++GO:0043621///protein self-association+++GO:0070976///TIR domain binding	GO:0002224///toll-like receptor signaling pathway+++GO:0002238///response to molecule of fungal origin+++GO:0002376///immune system process+++GO:0002755///MyD88-dependent toll-like receptor signaling pathway+++GO:0006909///phagocytosis+++GO:0006915///apoptotic process+++GO:0006954///inflammatory response+++GO:0007165///signal transduction+++GO:0007166///cell surface receptor signaling pathway+++G…
'MIR4435-2HG'	-0.31667	9.6914e-14	2.2767e-09	0.166208	0.0943207	0.115374
'PARP14'	-0.524802	8.21567e-15	1.93003e-10	0.696156	0.973575	0.45085					GO:0005634///nucleus+++GO:0005737///cytoplasm+++GO:0005829///cytosol+++GO:0005886///plasma membrane+++GO:0016020///membrane	GO:0003714///transcription corepressor activity+++GO:0003950///NAD+ ADP-ribosyltransferase activity+++GO:0005515///protein binding+++GO:0016740///transferase activity+++GO:0016757///transferase activity, transferring glycosyl groups+++GO:0019899///enzyme binding+++GO:0070403///NAD+ binding+++GO:1990404///protein ADP-ribosylase activity	GO:0002376///immune system process+++GO:0006471///protein ADP-ribosylation+++GO:0010629///negative regulation of gene expression+++GO:0042531///positive regulation of tyrosine phosphorylation of STAT protein+++GO:0042532///negative regulation of tyrosine phosphorylation of STAT protein+++GO:0045087///innate immune response+++GO:0060336///negative regulation of interferon-gamma-mediated signaling …
'PARP15'	-0.339264	3.11327e-09	7.31368e-05	0.281528	0.34175	0.333979					GO:0005634///nucleus+++GO:0005737///cytoplasm	GO:0003714///transcription corepressor activity+++GO:0003950///NAD+ ADP-ribosyltransferase activity+++GO:0005515///protein binding+++GO:0016740///transferase activity+++GO:0016757///transferase activity, transferring glycosyl groups+++GO:0070403///NAD+ binding+++GO:1990404///protein ADP-ribosylase activity	GO:0000122///negative regulation of transcription by RNA polymerase II+++GO:0010629///negative regulation of gene expression+++GO:0070212///protein poly-ADP-ribosylation
'MICOS10'	-0.28267	1.31329e-07	0.00308518	1.82302	1.80264	0.983946					GO:0001401///mitochondrial sorting and assembly machinery complex+++GO:0005739///mitochondrion+++GO:0005743///mitochondrial inner membrane+++GO:0016020///membrane+++GO:0016021///integral component of membrane+++GO:0061617///MICOS complex	GO:0003674///molecular_function+++GO:0005515///protein binding	GO:0007007///inner mitochondrial membrane organization+++GO:0008150///biological_process
'RPL4'	0.312942	6.42991e-08	0.00151052	10.1672	11.673	11.3342	03010///Ribosome				GO:0005634///nucleus+++GO:0005730///nucleolus+++GO:0005737///cytoplasm+++GO:0005791///rough endoplasmic reticulum+++GO:0005829///cytosol+++GO:0005840///ribosome+++GO:0005925///focal adhesion+++GO:0016020///membrane+++GO:0022625///cytosolic large ribosomal subunit+++GO:0070062///extracellular exosome+++GO:1990904///ribonucleoprotein complex	GO:0003723///RNA binding+++GO:0003735///structural constituent of ribosome+++GO:0005515///protein binding	GO:0000184///nuclear-transcribed mRNA catabolic process, nonsense-mediated decay+++GO:0006412///translation+++GO:0006413///translational initiation+++GO:0006614///SRP-dependent cotranslational protein targeting to membrane+++GO:0019083///viral transcription
'RAB1B'	-0.317514	4.67684e-09	0.000109868	0.569103	0.401979	0.231638	05134///Legionellosis				GO:0000139///Golgi membrane+++GO:0005737///cytoplasm+++GO:0005789///endoplasmic reticulum membrane+++GO:0005793///endoplasmic reticulum-Golgi intermediate compartment+++GO:0005794///Golgi apparatus+++GO:0005829///cytosol+++GO:0012505///endomembrane system+++GO:0016020///membrane+++GO:0030133///transport vesicle+++GO:0033116///endoplasmic reticulum-Golgi intermediate compartment membrane+++GO:0034…	GO:0000166///nucleotide binding+++GO:0003924///GTPase activity+++GO:0005515///protein binding+++GO:0005525///GTP binding	GO:0000045///autophagosome assembly+++GO:0006886///intracellular protein transport+++GO:0006888///ER to Golgi vesicle-mediated transport+++GO:0006890///retrograde vesicle-mediated transport, Golgi to ER+++GO:0006914///autophagy+++GO:0015031///protein transport+++GO:0019068///virion assembly+++GO:0032482///Rab protein signal transduction+++GO:0043687///post-translational protein modification+++GO:…
'MICOS13'	-0.305723	2.52577e-09	5.93354e-05	0.921154	1.05327	0.667804					GO:0001401///mitochondrial sorting and assembly machinery complex+++GO:0005654///nucleoplasm+++GO:0005739///mitochondrion+++GO:0005743///mitochondrial inner membrane+++GO:0016020///membrane+++GO:0016021///integral component of membrane+++GO:0044284///mitochondrial crista junction+++GO:0061617///MICOS complex		GO:0007007///inner mitochondrial membrane organization+++GO:0042407///cristae formation
'CHST2'	-0.333976	2.15252e-08	0.000505669	0.21144	0.15177	0.167893	00533///Glycosaminoglycan biosynthesis - keratan sulfate				GO:0000139///Golgi membrane+++GO:0005654///nucleoplasm+++GO:0005794///Golgi apparatus+++GO:0005802///trans-Golgi network+++GO:0005829///cytosol+++GO:0016020///membrane+++GO:0016021///integral component of membrane+++GO:0031228///intrinsic component of Golgi membrane	GO:0001517///N-acetylglucosamine 6-O-sulfotransferase activity+++GO:0008146///sulfotransferase activity+++GO:0016740///transferase activity	GO:0005975///carbohydrate metabolic process+++GO:0006044///N-acetylglucosamine metabolic process+++GO:0006790///sulfur compound metabolic process+++GO:0006954///inflammatory response+++GO:0007275///multicellular organism development+++GO:0018146///keratan sulfate biosynthetic process
'TBC1D10C'	-0.348016	4.54906e-10	1.06866e-05	2.22676	2.85182	1.80443					GO:0005829///cytosol+++GO:0005886///plasma membrane+++GO:0016020///membrane+++GO:0031527///filopodium membrane+++GO:0101003///ficolin-1-rich granule membrane	GO:0005096///GTPase activator activity+++GO:0005515///protein binding+++GO:0017137///Rab GTPase binding	GO:0006886///intracellular protein transport+++GO:0042147///retrograde transport, endosome to Golgi+++GO:0043312///neutrophil degranulation+++GO:0050869///negative regulation of B cell activation+++GO:0070373///negative regulation of ERK1 and ERK2 cascade+++GO:0070885///negative regulation of calcineurin-NFAT signaling cascade+++GO:0090630///activation of GTPase activity+++GO:1902017///regulation…
'UCP2'	-0.829519	1.78199e-38	4.18624e-34	2.86368	3.39505	0.815211		H02106///Genetic obesity			GO:0005623///cell+++GO:0005737///cytoplasm+++GO:0005739///mitochondrion+++GO:0005743///mitochondrial inner membrane+++GO:0016020///membrane+++GO:0016021///integral component of membrane+++GO:0031966///mitochondrial membrane	GO:0005515///protein binding+++GO:0017077///oxidative phosphorylation uncoupler activity	GO:0000303///response to superoxide+++GO:0001666///response to hypoxia+++GO:0006839///mitochondrial transport+++GO:0007565///female pregnancy+++GO:0007568///aging+++GO:0009409///response to cold+++GO:0009749///response to glucose+++GO:0010942///positive regulation of cell death+++GO:0032869///cellular response to insulin stimulus+++GO:0032870///cellular response to hormone stimulus+++GO:0034198//…
'SMIM19'	-0.289944	5.78126e-08	0.00135813	0.424013	0.495011	0.233053					GO:0016020///membrane+++GO:0016021///integral component of membrane
'COX8A'	-0.345068	1.44217e-09	3.38794e-05	1.92103	1.84991	1.3708	00190///Oxidative phosphorylation+++04260///Cardiac muscle contraction+++04714///Thermogenesis+++04932///Non-alcoholic fatty liver disease (NAFLD)+++05010///Alzheimer disease+++05012///Parkinson disease+++05016///Huntington disease		M00154///Cytochrome c oxidase		GO:0005739///mitochondrion+++GO:0005743///mitochondrial inner membrane+++GO:0016020///membrane+++GO:0016021///integral component of membrane+++GO:0045277///respiratory chain complex IV	GO:0004129///cytochrome-c oxidase activity+++GO:0005515///protein binding	GO:0006091///generation of precursor metabolites and energy+++GO:0006119///oxidative phosphorylation+++GO:0006123///mitochondrial electron transport, cytochrome c to oxygen+++GO:0022900///electron transport chain+++GO:1902600///proton transmembrane transport
'ZFAS1'	0.346194	7.36833e-10	1.73097e-05	4.89532	5.03947	8.68283
'RPLP2'	0.722443	4.12815e-51	9.69786e-47	26.2699	15.8817	33.3717	03010///Ribosome				GO:0005829///cytosol+++GO:0005840///ribosome+++GO:0005925///focal adhesion+++GO:0016020///membrane+++GO:0022625///cytosolic large ribosomal subunit+++GO:0070062///extracellular exosome	GO:0003735///structural constituent of ribosome+++GO:0005515///protein binding	GO:0000184///nuclear-transcribed mRNA catabolic process, nonsense-mediated decay+++GO:0006412///translation+++GO:0006413///translational initiation+++GO:0006414///translational elongation+++GO:0006614///SRP-dependent cotranslational protein targeting to membrane+++GO:0019083///viral transcription
'JUN'	1.50419	7.5491e-27	1.77343e-22	3.74746	4.03672	29.1794	01522///Endocrine resistance+++04010///MAPK signaling pathway+++04012///ErbB signaling pathway+++04013///MAPK signaling pathway - fly+++04024///cAMP signaling pathway+++04137///Mitophagy - animal+++04210///Apoptosis+++04214///Apoptosis - fly+++04310///Wnt signaling pathway+++04380///Osteoclast differentiation+++04510///Focal adhesion+++04530///Tight junction+++04620///Toll-like receptor signaling…				GO:0000228///nuclear chromosome+++GO:0000790///nuclear chromatin+++GO:0005634///nucleus+++GO:0005654///nucleoplasm+++GO:0005667///transcription factor complex+++GO:0005719///nuclear euchromatin+++GO:0005829///cytosol+++GO:0017053///transcriptional repressor complex+++GO:0035976///transcription factor AP-1 complex	GO:0000976///transcription regulatory region sequence-specific DNA binding+++GO:0000978///RNA polymerase II proximal promoter sequence-specific DNA binding+++GO:0000981///DNA-binding transcription factor activity, RNA polymerase II-specific+++GO:0001102///RNA polymerase II activating transcription factor binding+++GO:0001228///DNA-binding transcription activator activity, RNA polymerase II-specif…	GO:0000122///negative regulation of transcription by RNA polymerase II+++GO:0001525///angiogenesis+++GO:0001774///microglial cell activation+++GO:0001836///release of cytochrome c from mitochondria+++GO:0001889///liver development+++GO:0001938///positive regulation of endothelial cell proliferation+++GO:0003151///outflow tract morphogenesis+++GO:0006351///transcription, DNA-templated+++GO:0006355…
'CALR'	-0.402513	1.12749e-08	0.000264871	1.63826	1.9674	2.15513	04141///Protein processing in endoplasmic reticulum+++04145///Phagosome+++04612///Antigen processing and presentation+++05142///Chagas disease (American trypanosomiasis)+++05163///Human cytomegalovirus infection+++05166///Human T-cell leukemia virus 1 infection+++05168///Herpes simplex virus 1 infection+++05169///Epstein-Barr virus infection+++05170///Human immunodeficiency virus 1 infection	H01605///Myelofibrosis+++H01612///Essential thrombocytosis			GO:0001669///acrosomal vesicle+++GO:0005576///extracellular region+++GO:0005615///extracellular space+++GO:0005623///cell+++GO:0005634///nucleus+++GO:0005635///nuclear envelope+++GO:0005737///cytoplasm+++GO:0005783///endoplasmic reticulum+++GO:0005788///endoplasmic reticulum lumen+++GO:0005789///endoplasmic reticulum membrane+++GO:0005790///smooth endoplasmic reticulum+++GO:0005794///Golgi appara…	GO:0001849///complement component C1q binding+++GO:0003677///DNA binding+++GO:0003723///RNA binding+++GO:0003729///mRNA binding+++GO:0005178///integrin binding+++GO:0005506///iron ion binding+++GO:0005509///calcium ion binding+++GO:0005515///protein binding+++GO:0008270///zinc ion binding+++GO:0030246///carbohydrate binding+++GO:0031625///ubiquitin protein ligase binding+++GO:0042277///peptide bi…	GO:0000122///negative regulation of transcription by RNA polymerase II+++GO:0002474///antigen processing and presentation of peptide antigen via MHC class I+++GO:0002479///antigen processing and presentation of exogenous peptide antigen via MHC class I, TAP-dependent+++GO:0002502///peptide antigen assembly with MHC class I protein complex+++GO:0006355///regulation of transcription, DNA-templated+…
'HLA-DQB1'	0.390834	7.32472e-09	0.000172072	3.38125	1.10733	1.53238	04145///Phagosome+++04514///Cell adhesion molecules (CAMs)+++04612///Antigen processing and presentation+++04640///Hematopoietic cell lineage+++04658///Th1 and Th2 cell differentiation+++04659///Th17 cell differentiation+++04672///Intestinal immune network for IgA production+++04940///Type I diabetes mellitus+++05140///Leishmaniasis+++05145///Toxoplasmosis+++05150///Staphylococcus aureus infectio…	H00079///Asthma+++H00080///Systemic lupus erythematosus+++H00081///Hashimoto thyroiditis+++H00082///Graves disease+++H00083///Allograft rejection+++H00294///Dilated cardiomyopathy+++H00295///Viral myocarditis+++H00342///Tuberculosis+++H00408///Type 1 diabetes mellitus+++H01362///Dermatitis herpetiformis+++H01468///Eosinophilic granulomatosis with polyangiitis+++H01490///Multiple sclerosis+++H0149…			GO:0000139///Golgi membrane+++GO:0005765///lysosomal membrane+++GO:0005769///early endosome+++GO:0005771///multivesicular body+++GO:0005794///Golgi apparatus+++GO:0005886///plasma membrane+++GO:0009897///external side of plasma membrane+++GO:0010008///endosome membrane+++GO:0012507///ER to Golgi transport vesicle membrane+++GO:0016020///membrane+++GO:0016021///integral component of membrane+++GO:…	GO:0005515///protein binding+++GO:0008134///transcription factor binding+++GO:0015643///toxic substance binding+++GO:0031625///ubiquitin protein ligase binding+++GO:0032395///MHC class II receptor activity+++GO:0042605///peptide antigen binding+++GO:0046872///metal ion binding+++GO:1990405///protein antigen binding	GO:0002344///B cell affinity maturation+++GO:0002381///immunoglobulin production involved in immunoglobulin mediated immune response+++GO:0002455///humoral immune response mediated by circulating immunoglobulin+++GO:0002579///positive regulation of antigen processing and presentation+++GO:0002827///positive regulation of T-helper 1 type immune response+++GO:0006955///immune response+++GO:0019882/…
'S1PR5'	-0.362579	1.16831e-10	2.74459e-06	0.286705	0.136468	0.0835646	04071///Sphingolipid signaling pathway+++04080///Neuroactive ligand-receptor interaction				GO:0005737///cytoplasm+++GO:0005886///plasma membrane+++GO:0016020///membrane+++GO:0016021///integral component of membrane	GO:0004930///G protein-coupled receptor activity+++GO:0038036///sphingosine-1-phosphate receptor activity	GO:0003376///sphingosine-1-phosphate receptor signaling pathway+++GO:0007165///signal transduction+++GO:0007186///G protein-coupled receptor signaling pathway+++GO:0007189///adenylate cyclase-activating G protein-coupled receptor signaling pathway+++GO:0019222///regulation of metabolic process+++GO:0045664///regulation of neuron differentiation
'FCRL6'	-0.41212	8.77778e-10	2.06208e-05	0.145477	0.119752	0.0599138					GO:0005886///plasma membrane+++GO:0005887///integral component of plasma membrane+++GO:0009897///external side of plasma membrane+++GO:0016020///membrane+++GO:0016021///integral component of membrane	GO:0004888///transmembrane signaling receptor activity+++GO:0005515///protein binding+++GO:0019902///phosphatase binding+++GO:0019903///protein phosphatase binding+++GO:0042289///MHC class II protein binding	GO:0007166///cell surface receptor signaling pathway
'RAP2B'	-0.360974	6.26408e-09	0.000147156	0.699482	0.500652	0.446907					GO:0005768///endosome+++GO:0005829///cytosol+++GO:0005886///plasma membrane+++GO:0005923///bicellular tight junction+++GO:0016020///membrane+++GO:0035579///specific granule membrane+++GO:0044291///cell-cell contact zone+++GO:0045121///membrane raft+++GO:0055037///recycling endosome+++GO:0055038///recycling endosome membrane+++GO:0070062///extracellular exosome+++GO:0070821///tertiary granule memb…	GO:0000166///nucleotide binding+++GO:0003924///GTPase activity+++GO:0005515///protein binding+++GO:0005525///GTP binding+++GO:0019003///GDP binding+++GO:0019904///protein domain specific binding	GO:0007165///signal transduction+++GO:0030033///microvillus assembly+++GO:0030168///platelet activation+++GO:0030336///negative regulation of cell migration+++GO:0031954///positive regulation of protein autophosphorylation+++GO:0032486///Rap protein signal transduction+++GO:0043312///neutrophil degranulation+++GO:0061097///regulation of protein tyrosine kinase activity+++GO:0070527///platelet agg…
'IDH2'	-0.335535	1.09126e-09	2.56358e-05	0.592604	0.567606	0.310612	00020///Citrate cycle (TCA cycle)+++00480///Glutathione metabolism+++01200///Carbon metabolism+++01210///2-Oxocarboxylic acid metabolism+++01230///Biosynthesis of amino acids+++04146///Peroxisome	H01225///D-2-hydroxyglutaric aciduria+++H01481///Myelodysplastic syndrome+++H01892///Peripheral T cell lymphoma	M00009///Citrate cycle (TCA cycle, Krebs cycle)+++M00010///Citrate cycle, first carbon oxidation, oxaloacetate => 2-oxoglutarate+++M00173///Reductive citrate cycle (Arnon-Buchanan cycle)+++M00740///Methylaspartate cycle	R00267///Isocitrate:NADP+ oxidoreductase (decarboxylating) Isocitrate + NADP+ <=> 2-Oxoglutarate + CO2 + NADPH + H++++R00268///oxalosuccinate carboxy-lyase (2-oxoglutarate-forming) Oxalosuccinate <=> 2-Oxoglutarate + CO2+++R01899///Isocitrate:NADP+ oxidoreductase Isocitrate + NADP+ <=> Oxalosuccinate + NADPH + H+	GO:0005739///mitochondrion+++GO:0005759///mitochondrial matrix+++GO:0005777///peroxisome+++GO:0005829///cytosol+++GO:0070062///extracellular exosome	GO:0000287///magnesium ion binding+++GO:0004448///isocitrate dehydrogenase activity+++GO:0004450///isocitrate dehydrogenase (NADP+) activity+++GO:0016491///oxidoreductase activity+++GO:0016616///oxidoreductase activity, acting on the CH-OH group of donors, NAD or NADP as acceptor+++GO:0046872///metal ion binding+++GO:0051287///NAD binding	GO:0005975///carbohydrate metabolic process+++GO:0006097///glyoxylate cycle+++GO:0006099///tricarboxylic acid cycle+++GO:0006102///isocitrate metabolic process+++GO:0006103///2-oxoglutarate metabolic process+++GO:0006739///NADP metabolic process+++GO:0006741///NADP biosynthetic process+++GO:0055114///oxidation-reduction process+++GO:0060253///negative regulation of glial cell proliferation+++GO:1…
'ANXA2'	-0.529196	1.33788e-12	3.14295e-08	1.03994	0.516748	0.576753					GO:0001726///ruffle+++GO:0005576///extracellular region+++GO:0005604///basement membrane+++GO:0005615///extracellular space+++GO:0005634///nucleus+++GO:0005737///cytoplasm+++GO:0005765///lysosomal membrane+++GO:0005768///endosome+++GO:0005769///early endosome+++GO:0005811///lipid droplet+++GO:0005829///cytosol+++GO:0005886///plasma membrane+++GO:0005912///adherens junction+++GO:0005938///cell cor…	GO:0001786///phosphatidylserine binding+++GO:0002020///protease binding+++GO:0003723///RNA binding+++GO:0004859///phospholipase inhibitor activity+++GO:0004867///serine-type endopeptidase inhibitor activity+++GO:0005262///calcium channel activity+++GO:0005509///calcium ion binding+++GO:0005515///protein binding+++GO:0005544///calcium-dependent phospholipid binding+++GO:0005546///phosphatidylinosi…	GO:0001525///angiogenesis+++GO:0001765///membrane raft assembly+++GO:0001921///positive regulation of receptor recycling+++GO:0001934///positive regulation of protein phosphorylation+++GO:0006900///vesicle budding from membrane+++GO:0007589///body fluid secretion+++GO:0010951///negative regulation of endopeptidase activity+++GO:0016032///viral process+++GO:0030199///collagen fibril organization++…
'NAA38'	-0.28058	6.42136e-07	0.0150851	1.03531	0.869273	0.685034					GO:0005634///nucleus+++GO:0005654///nucleoplasm+++GO:0005737///cytoplasm+++GO:0005844///polysome+++GO:0031417///NatC complex	GO:0005515///protein binding	GO:0043066///negative regulation of apoptotic process
'NDUFB1'	-0.264472	2.10627e-07	0.00494806	1.4991	1.42152	0.860406	00190///Oxidative phosphorylation+++04714///Thermogenesis+++04723///Retrograde endocannabinoid signaling+++04932///Non-alcoholic fatty liver disease (NAFLD)+++05010///Alzheimer disease+++05012///Parkinson disease+++05016///Huntington disease		M00147///NADH dehydrogenase (ubiquinone) 1 beta subcomplex		GO:0005739///mitochondrion+++GO:0005743///mitochondrial inner membrane+++GO:0005747///mitochondrial respiratory chain complex I+++GO:0016020///membrane+++GO:0016021///integral component of membrane+++GO:0016607///nuclear speck+++GO:0070469///respiratory chain	GO:0003954///NADH dehydrogenase activity+++GO:0008137///NADH dehydrogenase (ubiquinone) activity	GO:0006120///mitochondrial electron transport, NADH to ubiquinone+++GO:0032981///mitochondrial respiratory chain complex I assembly+++GO:0055114///oxidation-reduction process
'UTY'	-0.562113	1.16819e-99	2.74431e-95	0	0.514414	0					GO:0000790///nuclear chromatin+++GO:0005575///cellular_component+++GO:0005634///nucleus+++GO:0005654///nucleoplasm+++GO:0016020///membrane+++GO:0016021///integral component of membrane+++GO:0044666///MLL3/4 complex	GO:0000978///RNA polymerase II proximal promoter sequence-specific DNA binding+++GO:0003674///molecular_function+++GO:0003682///chromatin binding+++GO:0016491///oxidoreductase activity+++GO:0031490///chromatin DNA binding+++GO:0043565///sequence-specific DNA binding+++GO:0046872///metal ion binding+++GO:0051213///dioxygenase activity+++GO:0071558///histone demethylase activity (H3-K27 specific)	GO:0006325///chromatin organization+++GO:0008150///biological_process+++GO:0010468///regulation of gene expression+++GO:0055114///oxidation-reduction process+++GO:0071557///histone H3-K27 demethylation
'ACTG1'	-0.377291	1.89813e-17	4.45908e-13	14.0032	12.8355	9.84307	04015///Rap1 signaling pathway+++04145///Phagosome+++04210///Apoptosis+++04390///Hippo signaling pathway+++04391///Hippo signaling pathway - fly+++04510///Focal adhesion+++04520///Adherens junction+++04530///Tight junction+++04611///Platelet activation+++04670///Leukocyte transendothelial migration+++04714///Thermogenesis+++04745///Phototransduction - fly+++04810///Regulation of actin cytoskeleto…	H00101///Other phagocyte defects+++H00604///Deafness, autosomal dominant+++H01255///Juvenile-onset dystonia+++H01705///Bilateral sudden sensorineural hearing loss+++H02023///Baraitser-Winter syndrome			GO:0005615///extracellular space+++GO:0005634///nucleus+++GO:0005737///cytoplasm+++GO:0005829///cytosol+++GO:0005856///cytoskeleton+++GO:0005884///actin filament+++GO:0005886///plasma membrane+++GO:0005911///cell-cell junction+++GO:0005925///focal adhesion+++GO:0015629///actin cytoskeleton+++GO:0016020///membrane+++GO:0030016///myofibril+++GO:0031941///filamentous actin+++GO:0043296///apical junc…	GO:0000166///nucleotide binding+++GO:0005200///structural constituent of cytoskeleton+++GO:0005515///protein binding+++GO:0005522///profilin binding+++GO:0005524///ATP binding+++GO:0031625///ubiquitin protein ligase binding+++GO:0042802///identical protein binding+++GO:0098973///structural constituent of postsynaptic actin cytoskeleton	GO:0001525///angiogenesis+++GO:0001738///morphogenesis of a polarized epithelium+++GO:0001895///retina homeostasis+++GO:0010628///positive regulation of gene expression+++GO:0030335///positive regulation of cell migration+++GO:0034329///cell junction assembly+++GO:0035633///maintenance of permeability of blood-brain barrier+++GO:0038096///Fc-gamma receptor signaling pathway involved in phagocytos…
'H1FX'	-0.554038	4.65273e-08	0.00109302	1.94807	2.84438	1.5179					GO:0000786///nucleosome+++GO:0005634///nucleus+++GO:0005654///nucleoplasm+++GO:0005694///chromosome+++GO:0005730///nucleolus+++GO:0042025///host cell nucleus	GO:0003677///DNA binding+++GO:0003690///double-stranded DNA binding+++GO:0003723///RNA binding+++GO:0031492///nucleosomal DNA binding+++GO:0045296///cadherin binding	GO:0006334///nucleosome assembly+++GO:0006355///regulation of transcription, DNA-templated+++GO:0016584///nucleosome positioning+++GO:0030261///chromosome condensation+++GO:0031936///negative regulation of chromatin silencing+++GO:0045910///negative regulation of DNA recombination
'SOCS1'	1.20342	6.84087e-26	1.60706e-21	0.267141	0.253122	3.78215	04120///Ubiquitin mediated proteolysis+++04380///Osteoclast differentiation+++04630///Jak-STAT signaling pathway+++04910///Insulin signaling pathway+++04917///Prolactin signaling pathway+++04930///Type II diabetes mellitus+++04935///Growth hormone synthesis, secretion and action+++05145///Toxoplasmosis+++05206///MicroRNAs in cancer				GO:0005634///nucleus+++GO:0005654///nucleoplasm+++GO:0005737///cytoplasm+++GO:0005829///cytosol+++GO:0005942///phosphatidylinositol 3-kinase complex+++GO:0031410///cytoplasmic vesicle+++GO:0036464///cytoplasmic ribonucleoprotein granule	GO:0004860///protein kinase inhibitor activity+++GO:0005159///insulin-like growth factor receptor binding+++GO:0005515///protein binding+++GO:0019210///kinase inhibitor activity+++GO:0019901///protein kinase binding+++GO:0046935///1-phosphatidylinositol-3-kinase regulator activity	GO:0001932///regulation of protein phosphorylation+++GO:0006469///negative regulation of protein kinase activity+++GO:0007259///JAK-STAT cascade+++GO:0009968///negative regulation of signal transduction+++GO:0010533///regulation of activation of Janus kinase activity+++GO:0016567///protein ubiquitination+++GO:0019221///cytokine-mediated signaling pathway+++GO:0033673///negative regulation of kina…
'IFITM1'	-0.644639	1.35885e-27	3.19221e-23	2.01344	2.96482	1.1638	04662///B cell receptor signaling pathway				GO:0005886///plasma membrane+++GO:0016020///membrane+++GO:0016021///integral component of membrane+++GO:0032991///protein-containing complex	GO:0005515///protein binding	GO:0001503///ossification+++GO:0002376///immune system process+++GO:0007166///cell surface receptor signaling pathway+++GO:0008285///negative regulation of cell proliferation+++GO:0009615///response to virus+++GO:0030336///negative regulation of cell migration+++GO:0034341///response to interferon-gamma+++GO:0035455///response to interferon-alpha+++GO:0035456///response to interferon-beta+++GO:00…
'GNG2'	-0.300199	1.9668e-08	0.00046204	0.721224	0.578527	0.510022	04014///Ras signaling pathway+++04062///Chemokine signaling pathway+++04151///PI3K-Akt signaling pathway+++04371///Apelin signaling pathway+++04713///Circadian entrainment+++04723///Retrograde endocannabinoid signaling+++04724///Glutamatergic synapse+++04725///Cholinergic synapse+++04726///Serotonergic synapse+++04727///GABAergic synapse+++04728///Dopaminergic synapse+++04926///Relaxin signaling …				GO:0005834///heterotrimeric G-protein complex+++GO:0005886///plasma membrane+++GO:0016020///membrane+++GO:0016021///integral component of membrane+++GO:0031680///G-protein beta/gamma-subunit complex+++GO:0070062///extracellular exosome	GO:0003924///GTPase activity+++GO:0005515///protein binding+++GO:0031681///G-protein beta-subunit binding	GO:0006457///protein folding+++GO:0007165///signal transduction+++GO:0007186///G protein-coupled receptor signaling pathway+++GO:0007191///adenylate cyclase-activating dopamine receptor signaling pathway+++GO:0007223///Wnt signaling pathway, calcium modulating pathway+++GO:0008283///cell proliferation+++GO:0030168///platelet activation+++GO:0071380///cellular response to prostaglandin E stimulus+…
'PRR5'	-0.317641	1.50874e-08	0.000354434	0.302529	0.450545	0.368607	04150///mTOR signaling pathway				GO:0005829///cytosol+++GO:0031932///TORC2 complex	GO:0005515///protein binding	GO:0001934///positive regulation of protein phosphorylation+++GO:0007049///cell cycle+++GO:0014068///positive regulation of phosphatidylinositol 3-kinase signaling+++GO:0032148///activation of protein kinase B activity+++GO:0038203///TORC2 signaling
'TNFRSF18'	0.72913	3.93268e-13	9.23865e-09	0.147519	0.0821204	0.287563	04060///Cytokine-cytokine receptor interaction				GO:0005576///extracellular region+++GO:0005886///plasma membrane+++GO:0005887///integral component of plasma membrane+++GO:0009897///external side of plasma membrane+++GO:0016020///membrane+++GO:0016021///integral component of membrane	GO:0005031///tumor necrosis factor-activated receptor activity+++GO:0005515///protein binding	GO:0002687///positive regulation of leukocyte migration+++GO:0006915///apoptotic process+++GO:0007165///signal transduction+++GO:0033209///tumor necrosis factor-mediated signaling pathway+++GO:0042531///positive regulation of tyrosine phosphorylation of STAT protein+++GO:0043066///negative regulation of apoptotic process+++GO:0045589///regulation of regulatory T cell differentiation+++GO:0045785/…
'CMC1'	0.757805	1.72568e-17	4.05397e-13	0.872099	0.425724	1.20059					GO:0005739///mitochondrion	GO:0046872///metal ion binding
'ISG15'	-0.348669	1.39156e-09	3.26906e-05	2.27275	2.52879	1.01472	04622///RIG-I-like receptor signaling pathway+++05165///Human papillomavirus infection+++05169///Epstein-Barr virus infection	H00089///IFN-gamma/IL-12 axis			GO:0005576///extracellular region+++GO:0005634///nucleus+++GO:0005654///nucleoplasm+++GO:0005737///cytoplasm+++GO:0005829///cytosol	GO:0005178///integrin binding+++GO:0005515///protein binding+++GO:0031386///protein tag+++GO:0031625///ubiquitin protein ligase binding	GO:0002376///immune system process+++GO:0007229///integrin-mediated signaling pathway+++GO:0009617///response to bacterium+++GO:0016032///viral process+++GO:0016567///protein ubiquitination+++GO:0019941///modification-dependent protein catabolic process+++GO:0019985///translesion synthesis+++GO:0030501///positive regulation of bone mineralization+++GO:0031397///negative regulation of protein ubiq…
'ARL4C'	-0.329176	2.18629e-10	5.13603e-06	2.73468	3.02872	4.50579					GO:0005634///nucleus+++GO:0005737///cytoplasm+++GO:0005829///cytosol+++GO:0005886///plasma membrane+++GO:0016020///membrane+++GO:0030175///filopodium+++GO:0042995///cell projection	GO:0000166///nucleotide binding+++GO:0003924///GTPase activity+++GO:0005515///protein binding+++GO:0005525///GTP binding+++GO:0043014///alpha-tubulin binding	GO:0006886///intracellular protein transport+++GO:0016192///vesicle-mediated transport+++GO:0032456///endocytic recycling
'SELL'	0.612644	7.47154e-07	0.0175521	2.95819	3.01508	2.83877	04514///Cell adhesion molecules (CAMs)				GO:0005886///plasma membrane+++GO:0005887///integral component of plasma membrane+++GO:0009897///external side of plasma membrane+++GO:0009986///cell surface+++GO:0016020///membrane+++GO:0016021///integral component of membrane+++GO:0030667///secretory granule membrane	GO:0002020///protease binding+++GO:0005509///calcium ion binding+++GO:0005515///protein binding+++GO:0008201///heparin binding+++GO:0030246///carbohydrate binding+++GO:0043208///glycosphingolipid binding+++GO:0046872///metal ion binding+++GO:0050839///cell adhesion molecule binding+++GO:0070492///oligosaccharide binding	GO:0007155///cell adhesion+++GO:0016339///calcium-dependent cell-cell adhesion via plasma membrane cell adhesion molecules+++GO:0033198///response to ATP+++GO:0043312///neutrophil degranulation+++GO:0050776///regulation of immune response+++GO:0050900///leukocyte migration+++GO:0050901///leukocyte tethering or rolling
'RPL14'	0.274591	2.556e-12	6.00455e-08	29.3808	32.1573	30.6969	03010///Ribosome				GO:0005829///cytosol+++GO:0005840///ribosome+++GO:0014069///postsynaptic density+++GO:0016020///membrane+++GO:0022625///cytosolic large ribosomal subunit+++GO:0070062///extracellular exosome	GO:0003723///RNA binding+++GO:0003735///structural constituent of ribosome+++GO:0005515///protein binding+++GO:0045296///cadherin binding	GO:0000184///nuclear-transcribed mRNA catabolic process, nonsense-mediated decay+++GO:0006364///rRNA processing+++GO:0006412///translation+++GO:0006413///translational initiation+++GO:0006614///SRP-dependent cotranslational protein targeting to membrane+++GO:0019083///viral transcription+++GO:0042273///ribosomal large subunit biogenesis
'KIR2DL4'	0.393234	1.24667e-07	0.00292868	0.0257513	0.00477668	0.0605941	04218///Cellular senescence+++04612///Antigen processing and presentation+++04650///Natural killer cell mediated cytotoxicity				GO:0005768///endosome+++GO:0005886///plasma membrane+++GO:0005887///integral component of plasma membrane+++GO:0016020///membrane+++GO:0016021///integral component of membrane+++GO:0031901///early endosome membrane	GO:0004888///transmembrane signaling receptor activity+++GO:0005515///protein binding+++GO:0032394///MHC class Ib receptor activity	GO:0002729///positive regulation of natural killer cell cytokine production+++GO:0006968///cellular defense response+++GO:0007165///signal transduction+++GO:0045953///negative regulation of natural killer cell mediated cytotoxicity+++GO:0050776///regulation of immune response+++GO:2000774///positive regulation of cellular senescence
'NDUFA4'	-0.257372	3.17481e-07	0.00745826	3.32082	3.47867	2.22558	00190///Oxidative phosphorylation+++04714///Thermogenesis+++04723///Retrograde endocannabinoid signaling+++04932///Non-alcoholic fatty liver disease (NAFLD)+++05010///Alzheimer disease+++05012///Parkinson disease+++05016///Huntington disease		M00146///NADH dehydrogenase (ubiquinone) 1 alpha subcomplex		GO:0005739///mitochondrion+++GO:0005743///mitochondrial inner membrane+++GO:0005747///mitochondrial respiratory chain complex I+++GO:0005751///mitochondrial respiratory chain complex IV+++GO:0016021///integral component of membrane	GO:0004129///cytochrome-c oxidase activity+++GO:0005515///protein binding+++GO:0008137///NADH dehydrogenase (ubiquinone) activity+++GO:0044877///protein-containing complex binding	GO:0006120///mitochondrial electron transport, NADH to ubiquinone+++GO:0006123///mitochondrial electron transport, cytochrome c to oxygen+++GO:1902600///proton transmembrane transport
'MMP23B'	-0.315117	1.76896e-09	4.15565e-05	0.0808595	0.0759787	0.0481243					GO:0005615///extracellular space+++GO:0005783///endoplasmic reticulum+++GO:0005789///endoplasmic reticulum membrane+++GO:0016020///membrane+++GO:0016021///integral component of membrane+++GO:0031012///extracellular matrix+++GO:0062023///collagen-containing extracellular matrix	GO:0004222///metalloendopeptidase activity+++GO:0008233///peptidase activity+++GO:0008237///metallopeptidase activity+++GO:0008270///zinc ion binding+++GO:0016787///hydrolase activity+++GO:0046872///metal ion binding	GO:0000003///reproduction+++GO:0006508///proteolysis+++GO:0030198///extracellular matrix organization+++GO:0030574///collagen catabolic process
'AKR1C3'	-0.300277	8.25488e-09	0.000193924	0.166256	0.0785782	0.0351687	00140///Steroid hormone biosynthesis+++00590///Arachidonic acid metabolism+++00790///Folate biosynthesis+++04913///Ovarian steroidogenesis			R01836///testosterone:NAD+ 17-oxidoreductase Testosterone + NAD+ <=> Androstenedione + NADH + H++++R01838///testosterone:NADP+ 17-oxidoreductase Testosterone + NADP+ <=> Androstenedione + NADPH + H++++R02799///11-epi-Prostaglandin F2alpha:NADP+ 11-oxidoreductase 11-epi-Prostaglandin F2alpha + NADP+ <=> Prostaglandin D2 + H+ + NADPH+++R08955///3alpha,21-dihydroxy-5alpha-pregnan-20-one:NADP+ 3-oxid…	GO:0005622///intracellular+++GO:0005634///nucleus+++GO:0005737///cytoplasm+++GO:0005829///cytosol+++GO:0070062///extracellular exosome	GO:0001758///retinal dehydrogenase activity+++GO:0004032///alditol:NADP+ 1-oxidoreductase activity+++GO:0004033///aldo-keto reductase (NADP) activity+++GO:0004745///retinol dehydrogenase activity+++GO:0008106///alcohol dehydrogenase (NADP+) activity+++GO:0016229///steroid dehydrogenase activity+++GO:0016491///oxidoreductase activity+++GO:0016655///oxidoreductase activity, acting on NAD(P)H, quino…	GO:0001523///retinoid metabolic process+++GO:0006693///prostaglandin metabolic process+++GO:0007186///G protein-coupled receptor signaling pathway+++GO:0007584///response to nutrient+++GO:0008202///steroid metabolic process+++GO:0008207///C21-steroid hormone metabolic process+++GO:0008284///positive regulation of cell proliferation+++GO:0008584///male gonad development+++GO:0009267///cellular res…
'S100A4'	-0.819223	3.41009e-43	8.01099e-39	12.7309	6.28985	4.21416					GO:0005576///extracellular region+++GO:0005615///extracellular space+++GO:0005634///nucleus+++GO:0043005///neuron projection+++GO:0048471///perinuclear region of cytoplasm+++GO:0062023///collagen-containing extracellular matrix+++GO:0070062///extracellular exosome	GO:0003723///RNA binding+++GO:0003779///actin binding+++GO:0005509///calcium ion binding+++GO:0005515///protein binding+++GO:0042802///identical protein binding+++GO:0046872///metal ion binding+++GO:0046914///transition metal ion binding+++GO:0048306///calcium-dependent protein binding+++GO:0050786///RAGE receptor binding	GO:0001837///epithelial to mesenchymal transition+++GO:0043123///positive regulation of I-kappaB kinase/NF-kappaB signaling
'PPIA'	-0.295461	8.52459e-13	2.0026e-08	8.18159	8.57074	6.5438	04217///Necroptosis				GO:0005576///extracellular region+++GO:0005615///extracellular space+++GO:0005634///nucleus+++GO:0005737///cytoplasm+++GO:0005829///cytosol+++GO:0005925///focal adhesion+++GO:0016020///membrane+++GO:0031982///vesicle+++GO:0032991///protein-containing complex+++GO:0034774///secretory granule lumen+++GO:0043231///intracellular membrane-bounded organelle+++GO:0070062///extracellular exosome+++GO:190…	GO:0003723///RNA binding+++GO:0003755///peptidyl-prolyl cis-trans isomerase activity+++GO:0005515///protein binding+++GO:0016018///cyclosporin A binding+++GO:0016853///isomerase activity+++GO:0046790///virion binding+++GO:0051082///unfolded protein binding	GO:0000413///protein peptidyl-prolyl isomerization+++GO:0006278///RNA-dependent DNA biosynthetic process+++GO:0006457///protein folding+++GO:0016032///viral process+++GO:0019058///viral life cycle+++GO:0019061///uncoating of virus+++GO:0019064///fusion of virus membrane with host plasma membrane+++GO:0019068///virion assembly+++GO:0019076///viral release from host cell+++GO:0030260///entry into h…
'CD55'	0.494899	3.00584e-07	0.00706131	1.07757	1.38787	2.83094	04610///Complement and coagulation cascades+++04640///Hematopoietic cell lineage+++05416///Viral myocarditis	H00106///Complement regulatory protein defects			GO:0000139///Golgi membrane+++GO:0005576///extracellular region+++GO:0005623///cell+++GO:0005886///plasma membrane+++GO:0009986///cell surface+++GO:0016020///membrane+++GO:0030133///transport vesicle+++GO:0030667///secretory granule membrane+++GO:0031225///anchored component of membrane+++GO:0033116///endoplasmic reticulum-Golgi intermediate compartment membrane+++GO:0045121///membrane raft+++GO:…	GO:0001618///virus receptor activity+++GO:0005515///protein binding+++GO:0008289///lipid binding	GO:0002376///immune system process+++GO:0006888///ER to Golgi vesicle-mediated transport+++GO:0006958///complement activation, classical pathway+++GO:0007204///positive regulation of cytosolic calcium ion concentration+++GO:0016032///viral process+++GO:0030449///regulation of complement activation+++GO:0031664///regulation of lipopolysaccharide-mediated signaling pathway+++GO:0035743///CD4-positi…
'EVL'	-0.263671	3.07653e-07	0.00722738	3.35809	3.90797	3.17716	04015///Rap1 signaling pathway+++04361///Axon regeneration				GO:0005737///cytoplasm+++GO:0005829///cytosol+++GO:0005856///cytoskeleton+++GO:0005925///focal adhesion+++GO:0016020///membrane+++GO:0030027///lamellipodium+++GO:0042995///cell projection+++GO:0045335///phagocytic vesicle	GO:0003779///actin binding+++GO:0005515///protein binding+++GO:0005522///profilin binding+++GO:0017124///SH3 domain binding	GO:0007015///actin filament organization+++GO:0007166///cell surface receptor signaling pathway+++GO:0007399///nervous system development+++GO:0007411///axon guidance+++GO:0008154///actin polymerization or depolymerization+++GO:0009887///animal organ morphogenesis+++GO:0010633///negative regulation of epithelial cell migration+++GO:0030838///positive regulation of actin filament polymerization+++…
'SPTSSB'	0.364019	3.31224e-07	0.00778111	0.0242192	0.00721804	0.0599969					GO:0005783///endoplasmic reticulum+++GO:0005789///endoplasmic reticulum membrane+++GO:0016020///membrane+++GO:0016021///integral component of membrane+++GO:0017059///serine C-palmitoyltransferase complex	GO:0004758///serine C-palmitoyltransferase activity+++GO:0005515///protein binding	GO:0006629///lipid metabolic process+++GO:0006665///sphingolipid metabolic process+++GO:0007029///endoplasmic reticulum organization+++GO:0030148///sphingolipid biosynthetic process+++GO:0046513///ceramide biosynthetic process+++GO:1904220///regulation of serine C-palmitoyltransferase activity
'TOMM7'	0.268834	6.71474e-07	0.0157743	6.07816	6.66553	5.9407	04137///Mitophagy - animal				GO:0005739///mitochondrion+++GO:0005741///mitochondrial outer membrane+++GO:0005742///mitochondrial outer membrane translocase complex+++GO:0016020///membrane+++GO:0016021///integral component of membrane	GO:0005515///protein binding+++GO:0008320///protein transmembrane transporter activity	GO:0006626///protein targeting to mitochondrion+++GO:0015031///protein transport+++GO:0016236///macroautophagy+++GO:0030150///protein import into mitochondrial matrix+++GO:0031647///regulation of protein stability+++GO:0098779///positive regulation of mitophagy in response to mitochondrial depolarization+++GO:1903955///positive regulation of protein targeting to mitochondrion
'FLNA'	-0.301889	4.09155e-07	0.00961187	1.90316	1.18168	1.2128	04010///MAPK signaling pathway+++04510///Focal adhesion+++05132///Salmonella infection+++05205///Proteoglycans in cancer	H00270///Periventricular nodular heterotopia+++H00456///Fronto-otopalatodigital syndromes+++H00499///Spondylocarpotarsal synostosis syndrome+++H00594///Distal myopathy+++H00595///Myofibrillar myopathies+++H00894///FG syndrome+++H01276///Chronic idiopathic intestinal pseudo-obstruction+++H01740///Macrothrombocytopenia+++H02048///Larsen syndrome+++H02064///Atelosteogenesis type I and III+++H02067//…			GO:0005576///extracellular region+++GO:0005634///nucleus+++GO:0005730///nucleolus+++GO:0005737///cytoplasm+++GO:0005829///cytosol+++GO:0005856///cytoskeleton+++GO:0005884///actin filament+++GO:0005886///plasma membrane+++GO:0005911///cell-cell junction+++GO:0005925///focal adhesion+++GO:0005938///cell cortex+++GO:0015629///actin cytoskeleton+++GO:0016020///membrane+++GO:0030018///Z disc+++GO:0030…	GO:0001664///G protein-coupled receptor binding+++GO:0003723///RNA binding+++GO:0003779///actin binding+++GO:0005515///protein binding+++GO:0008134///transcription factor binding+++GO:0015459///potassium channel regulator activity+++GO:0017048///Rho GTPase binding+++GO:0017160///Ral GTPase binding+++GO:0019900///kinase binding+++GO:0031267///small GTPase binding+++GO:0031852///mu-type opioid rece…	GO:0002576///platelet degranulation+++GO:0007195///adenylate cyclase-inhibiting dopamine receptor signaling pathway+++GO:0016479///negative regulation of transcription by RNA polymerase I+++GO:0021943///formation of radial glial scaffolds+++GO:0021987///cerebral cortex development+++GO:0030030///cell projection organization+++GO:0030036///actin cytoskeleton organization+++GO:0030154///cell differ…
'GZMM'	-0.534586	8.94127e-23	2.10048e-18	2.36276	2.26985	0.989199					GO:0005576///extracellular region+++GO:0016020///membrane	GO:0004175///endopeptidase activity+++GO:0004252///serine-type endopeptidase activity+++GO:0005515///protein binding+++GO:0008233///peptidase activity+++GO:0008236///serine-type peptidase activity+++GO:0016787///hydrolase activity	GO:0001913///T cell mediated cytotoxicity+++GO:0002376///immune system process+++GO:0006508///proteolysis+++GO:0006915///apoptotic process+++GO:0008219///cell death+++GO:0019835///cytolysis+++GO:0045087///innate immune response
'RPS26'	-0.809011	2.61861e-59	6.15164e-55	3.87481	46.3156	13.7753	03010///Ribosome	H00237///Diamond-Blackfan anemia			GO:0005654///nucleoplasm+++GO:0005829///cytosol+++GO:0005840///ribosome+++GO:0015935///small ribosomal subunit+++GO:0016020///membrane+++GO:0022627///cytosolic small ribosomal subunit+++GO:0042788///polysomal ribosome+++GO:0070062///extracellular exosome+++GO:0098556///cytoplasmic side of rough endoplasmic reticulum membrane	GO:0003723///RNA binding+++GO:0003729///mRNA binding+++GO:0003735///structural constituent of ribosome+++GO:0005515///protein binding+++GO:0045296///cadherin binding	GO:0000184///nuclear-transcribed mRNA catabolic process, nonsense-mediated decay+++GO:0002181///cytoplasmic translation+++GO:0006412///translation+++GO:0006413///translational initiation+++GO:0006614///SRP-dependent cotranslational protein targeting to membrane+++GO:0019083///viral transcription+++GO:0033119///negative regulation of RNA splicing
'RPL37A'	0.408981	1.87663e-18	4.40859e-14	19.2597	23.0879	27.2436	03010///Ribosome				GO:0005634///nucleus+++GO:0005829///cytosol+++GO:0005840///ribosome+++GO:0005925///focal adhesion+++GO:0022625///cytosolic large ribosomal subunit+++GO:0070062///extracellular exosome	GO:0003723///RNA binding+++GO:0003735///structural constituent of ribosome+++GO:0005515///protein binding+++GO:0046872///metal ion binding	GO:0000184///nuclear-transcribed mRNA catabolic process, nonsense-mediated decay+++GO:0006412///translation+++GO:0006413///translational initiation+++GO:0006614///SRP-dependent cotranslational protein targeting to membrane+++GO:0019083///viral transcription
'PLCG2'	-0.449621	7.3577e-15	1.72847e-10	1.10536	2.38246	0.190578	00562///Inositol phosphate metabolism+++01521///EGFR tyrosine kinase inhibitor resistance+++04012///ErbB signaling pathway+++04014///Ras signaling pathway+++04020///Calcium signaling pathway+++04064///NF-kappa B signaling pathway+++04066///HIF-1 signaling pathway+++04070///Phosphatidylinositol signaling system+++04072///Phospholipase D signaling pathway+++04360///Axon guidance+++04370///VEGF sign…	H01743///Autoinflammation and PLCG2-associated antibody deficiency and immune dysregulation+++H02159///Familial cold autoinflammatory syndrome	M00130///Inositol phosphate metabolism, PI=> PIP2 => Ins(1,4,5)P3 => Ins(1,3,4,5)P4	R03332///1-Phosphatidyl-D-myo-inositol inositolphosphohydrolase 1-Phosphatidyl-D-myo-inositol + H2O <=> Inositol 1-phosphate + 1,2-Diacyl-sn-glycerol+++R03435///1-Phosphatidyl-1D-myo-inositol-4,5-bisphosphate inositoltrisphosphohydrolase 1-Phosphatidyl-D-myo-inositol 4,5-bisphosphate + H2O <=> D-myo-Inositol 1,4,5-trisphosphate + 1,2-Diacyl-sn-glycerol+++R10952///1-phosphatidyl-1D-myo-inositol-4-…	GO:0005623///cell+++GO:0005829///cytosol+++GO:0005886///plasma membrane+++GO:0070062///extracellular exosome	GO:0001784///phosphotyrosine residue binding+++GO:0004435///phosphatidylinositol phospholipase C activity+++GO:0004629///phospholipase C activity+++GO:0005515///protein binding+++GO:0008081///phosphoric diester hydrolase activity+++GO:0016787///hydrolase activity	GO:0002092///positive regulation of receptor internalization+++GO:0002223///stimulatory C-type lectin receptor signaling pathway+++GO:0002316///follicular B cell differentiation+++GO:0006629///lipid metabolic process+++GO:0006661///phosphatidylinositol biosynthetic process+++GO:0007165///signal transduction+++GO:0009395///phospholipid catabolic process+++GO:0010468///regulation of gene expression…
'S100A6'	-0.58126	6.6612e-22	1.56485e-17	6.74505	3.77321	3.66772					GO:0001726///ruffle+++GO:0005576///extracellular region+++GO:0005634///nucleus+++GO:0005635///nuclear envelope+++GO:0005737///cytoplasm+++GO:0005829///cytosol+++GO:0005886///plasma membrane+++GO:0016020///membrane+++GO:0031234///extrinsic component of cytoplasmic side of plasma membrane+++GO:0048471///perinuclear region of cytoplasm+++GO:0062023///collagen-containing extracellular matrix+++GO:007…	GO:0005509///calcium ion binding+++GO:0005515///protein binding+++GO:0005523///tropomyosin binding+++GO:0008270///zinc ion binding+++GO:0015075///ion transmembrane transporter activity+++GO:0042803///protein homodimerization activity+++GO:0044548///S100 protein binding+++GO:0046872///metal ion binding+++GO:0048306///calcium-dependent protein binding	GO:0007165///signal transduction+++GO:0007409///axonogenesis+++GO:0034220///ion transmembrane transport+++GO:0048146///positive regulation of fibroblast proliferation
'RPS4X'	0.491436	1.47393e-35	3.46255e-31	60.0255	50.201	57.077	03010///Ribosome				GO:0005654///nucleoplasm+++GO:0005737///cytoplasm+++GO:0005829///cytosol+++GO:0005840///ribosome+++GO:0005844///polysome+++GO:0005925///focal adhesion+++GO:0015935///small ribosomal subunit+++GO:0016020///membrane+++GO:0022627///cytosolic small ribosomal subunit+++GO:0036464///cytoplasmic ribonucleoprotein granule+++GO:0045202///synapse+++GO:0070062///extracellular exosome+++GO:1990904///ribonucl…	GO:0003723///RNA binding+++GO:0003735///structural constituent of ribosome+++GO:0005515///protein binding+++GO:0019843///rRNA binding	GO:0000184///nuclear-transcribed mRNA catabolic process, nonsense-mediated decay+++GO:0006412///translation+++GO:0006413///translational initiation+++GO:0006614///SRP-dependent cotranslational protein targeting to membrane+++GO:0007275///multicellular organism development+++GO:0008284///positive regulation of cell proliferation+++GO:0019083///viral transcription+++GO:0045727///positive regulation…
'RPL23A'	0.349241	1.20427e-19	2.82908e-15	30.4665	29.8777	31.1784	03010///Ribosome				GO:0005634///nucleus+++GO:0005730///nucleolus+++GO:0005737///cytoplasm+++GO:0005829///cytosol+++GO:0005840///ribosome+++GO:0022625///cytosolic large ribosomal subunit+++GO:0070062///extracellular exosome	GO:0003723///RNA binding+++GO:0003735///structural constituent of ribosome+++GO:0005515///protein binding+++GO:0019843///rRNA binding+++GO:0045296///cadherin binding+++GO:1904841///TORC2 complex binding	GO:0000027///ribosomal large subunit assembly+++GO:0000184///nuclear-transcribed mRNA catabolic process, nonsense-mediated decay+++GO:0006412///translation+++GO:0006413///translational initiation+++GO:0006614///SRP-dependent cotranslational protein targeting to membrane+++GO:0019083///viral transcription
'PIM3'	0.452164	2.3663e-08	0.000555891	0.566989	0.336265	0.912653					GO:0005737///cytoplasm+++GO:0005829///cytosol	GO:0000166///nucleotide binding+++GO:0004672///protein kinase activity+++GO:0004674///protein serine/threonine kinase activity+++GO:0005515///protein binding+++GO:0005524///ATP binding+++GO:0016301///kinase activity+++GO:0016740///transferase activity	GO:0006468///protein phosphorylation+++GO:0006915///apoptotic process+++GO:0007049///cell cycle+++GO:0007346///regulation of mitotic cell cycle+++GO:0016310///phosphorylation+++GO:0043066///negative regulation of apoptotic process+++GO:0046777///protein autophosphorylation+++GO:0061179///negative regulation of insulin secretion involved in cellular response to glucose stimulus
'CALM1'	-0.257296	3.74507e-11	8.79791e-07	9.69266	8.75877	9.18575	04014///Ras signaling pathway+++04015///Rap1 signaling pathway+++04020///Calcium signaling pathway+++04022///cGMP-PKG signaling pathway+++04024///cAMP signaling pathway+++04070///Phosphatidylinositol signaling system+++04114///Oocyte meiosis+++04218///Cellular senescence+++04261///Adrenergic signaling in cardiomyocytes+++04270///Vascular smooth muscle contraction+++04371///Apelin signaling pathwa…	H00720///Long QT syndrome+++H01019///Catecholaminergic polymorphic ventricular tachycardia			GO:0000922///spindle pole+++GO:0005576///extracellular region+++GO:0005623///cell+++GO:0005634///nucleus+++GO:0005654///nucleoplasm+++GO:0005737///cytoplasm+++GO:0005813///centrosome+++GO:0005815///microtubule organizing center+++GO:0005819///spindle+++GO:0005829///cytosol+++GO:0005856///cytoskeleton+++GO:0005876///spindle microtubule+++GO:0005886///plasma membrane+++GO:0008076///voltage-gated po…	GO:0005509///calcium ion binding+++GO:0005515///protein binding+++GO:0008179///adenylate cyclase binding+++GO:0010856///adenylate cyclase activator activity+++GO:0016301///kinase activity+++GO:0019855///calcium channel inhibitor activity+++GO:0019901///protein kinase binding+++GO:0019904///protein domain specific binding+++GO:0030234///enzyme regulator activity+++GO:0030235///nitric-oxide synthas…	GO:0000086///G2/M transition of mitotic cell cycle+++GO:0000165///MAPK cascade+++GO:0000226///microtubule cytoskeleton organization+++GO:0001975///response to amphetamine+++GO:0002027///regulation of heart rate+++GO:0002576///platelet degranulation+++GO:0005513///detection of calcium ion+++GO:0005980///glycogen catabolic process+++GO:0006936///muscle contraction+++GO:0007186///G protein-coupled r…
'EIF1AY'	-0.33794	1.10667e-50	2.5998e-46	0.000765999	0.608027	0	03013///RNA transport					GO:0003723///RNA binding+++GO:0003743///translation initiation factor activity+++GO:0005515///protein binding	GO:0006412///translation+++GO:0006413///translational initiation
'MT-CYB'	0.514292	1.72833e-41	4.06019e-37	56.7374	41.1453	85.4793	00190///Oxidative phosphorylation+++04260///Cardiac muscle contraction+++04714///Thermogenesis+++04932///Non-alcoholic fatty liver disease (NAFLD)+++05010///Alzheimer disease+++05012///Parkinson disease+++05016///Huntington disease	H00068///Leber hereditary optic atrophy+++H01355///Kearns-Sayre syndrome	M00151///Cytochrome bc1 complex respiratory unit+++M00152///Cytochrome bc1 complex		GO:0005739///mitochondrion+++GO:0005743///mitochondrial inner membrane+++GO:0005750///mitochondrial respiratory chain complex III+++GO:0016020///membrane+++GO:0016021///integral component of membrane+++GO:0031224///intrinsic component of membrane+++GO:0031305///integral component of mitochondrial inner membrane+++GO:0045275///respiratory chain complex III+++GO:0070469///respiratory chain	GO:0008121///ubiquinol-cytochrome-c reductase activity+++GO:0009055///electron transfer activity+++GO:0016491///oxidoreductase activity+++GO:0044877///protein-containing complex binding+++GO:0046872///metal ion binding	GO:0001666///response to hypoxia+++GO:0006122///mitochondrial electron transport, ubiquinol to cytochrome c+++GO:0009408///response to heat+++GO:0015990///electron transport coupled proton transport+++GO:0022900///electron transport chain+++GO:0022904///respiratory electron transport chain+++GO:0031100///animal organ regeneration+++GO:0033590///response to cobalamin+++GO:0033762///response to glu…
'RPL10A'	0.296319	3.39952e-10	7.98616e-06	27.1874	30.213	26.1672	03010///Ribosome				GO:0005634///nucleus+++GO:0005829///cytosol+++GO:0005840///ribosome+++GO:0005925///focal adhesion+++GO:0014069///postsynaptic density+++GO:0015934///large ribosomal subunit+++GO:0016020///membrane+++GO:0022625///cytosolic large ribosomal subunit+++GO:0042788///polysomal ribosome+++GO:0070062///extracellular exosome	GO:0003723///RNA binding+++GO:0003735///structural constituent of ribosome+++GO:0005515///protein binding	GO:0000184///nuclear-transcribed mRNA catabolic process, nonsense-mediated decay+++GO:0000470///maturation of LSU-rRNA+++GO:0002181///cytoplasmic translation+++GO:0006412///translation+++GO:0006413///translational initiation+++GO:0006614///SRP-dependent cotranslational protein targeting to membrane+++GO:0019083///viral transcription+++GO:0045471///response to ethanol
'MT-ND5'	0.493823	8.47065e-22	1.98992e-17	9.55999	7.00289	17.3287	00190///Oxidative phosphorylation+++04714///Thermogenesis+++04723///Retrograde endocannabinoid signaling+++05012///Parkinson disease	H00068///Leber hereditary optic atrophy+++H00473///Mitochondrial complex I deficiency+++H01347///MELAS Syndrome+++H01355///Kearns-Sayre syndrome+++H01356///Myoclonic Epilepsy and Ragged-Red Fiber Disease	M00142///NADH:ubiquinone oxidoreductase, mitochondria	R11945///NADH:ubiquinone oxidoreductase Ubiquinone + NADH + 6 H+ <=> Ubiquinol + NAD+ + 5 H+	GO:0005739///mitochondrion+++GO:0005743///mitochondrial inner membrane+++GO:0005747///mitochondrial respiratory chain complex I+++GO:0016020///membrane+++GO:0016021///integral component of membrane+++GO:0043005///neuron projection+++GO:0070469///respiratory chain	GO:0003954///NADH dehydrogenase activity+++GO:0008137///NADH dehydrogenase (ubiquinone) activity+++GO:0016491///oxidoreductase activity	GO:0001666///response to hypoxia+++GO:0006120///mitochondrial electron transport, NADH to ubiquinone+++GO:0010243///response to organonitrogen compound+++GO:0015990///electron transport coupled proton transport+++GO:0032981///mitochondrial respiratory chain complex I assembly+++GO:0042542///response to hydrogen peroxide+++GO:0042773///ATP synthesis coupled electron transport+++GO:0055114///oxidat…
'MT-CO1'	0.503814	4.48867e-39	1.05448e-34	103.242	57.8221	106.719	00190///Oxidative phosphorylation+++04260///Cardiac muscle contraction+++04714///Thermogenesis+++04932///Non-alcoholic fatty liver disease (NAFLD)+++05010///Alzheimer disease+++05012///Parkinson disease+++05016///Huntington disease	H00068///Leber hereditary optic atrophy+++H01368///Cytochrome c oxidase (COX) deficiency	M00154///Cytochrome c oxidase		GO:0005743///mitochondrial inner membrane+++GO:0005750///mitochondrial respiratory chain complex III+++GO:0005751///mitochondrial respiratory chain complex IV+++GO:0016021///integral component of membrane+++GO:0045277///respiratory chain complex IV+++GO:0070469///respiratory chain	GO:0004129///cytochrome-c oxidase activity+++GO:0005515///protein binding+++GO:0020037///heme binding+++GO:0046872///metal ion binding	GO:0006119///oxidative phosphorylation+++GO:0006123///mitochondrial electron transport, cytochrome c to oxygen+++GO:0006979///response to oxidative stress+++GO:0007568///aging+++GO:0009060///aerobic respiration+++GO:0015990///electron transport coupled proton transport+++GO:0021549///cerebellum development+++GO:0022904///respiratory electron transport chain+++GO:0046688///response to copper ion++…
'CD3E'	0.744978	1.35017e-20	3.17182e-16	3.59254	4.68645	2.12738	04640///Hematopoietic cell lineage+++04658///Th1 and Th2 cell differentiation+++04659///Th17 cell differentiation+++04660///T cell receptor signaling pathway+++05142///Chagas disease (American trypanosomiasis)+++05162///Measles+++05166///Human T-cell leukemia virus 1 infection+++05169///Epstein-Barr virus infection+++05170///Human immunodeficiency virus 1 infection+++05235///PD-L1 expression and …	H00091///T-B+Severe combined immunodeficiency			GO:0001772///immunological synapse+++GO:0005886///plasma membrane+++GO:0005887///integral component of plasma membrane+++GO:0005911///cell-cell junction+++GO:0009897///external side of plasma membrane+++GO:0016020///membrane+++GO:0016021///integral component of membrane+++GO:0042101///T cell receptor complex+++GO:0042105///alpha-beta T cell receptor complex+++GO:0043197///dendritic spine+++GO:004…	GO:0004888///transmembrane signaling receptor activity+++GO:0005515///protein binding+++GO:0017124///SH3 domain binding+++GO:0019901///protein kinase binding+++GO:0030159///receptor signaling complex scaffold activity+++GO:0042608///T cell receptor binding+++GO:0042802///identical protein binding+++GO:0046982///protein heterodimerization activity	GO:0001954///positive regulation of cell-matrix adhesion+++GO:0002250///adaptive immune response+++GO:0002376///immune system process+++GO:0002669///positive regulation of T cell anergy+++GO:0007166///cell surface receptor signaling pathway+++GO:0007169///transmembrane receptor protein tyrosine kinase signaling pathway+++GO:0007172///signal complex assembly+++GO:0007186///G protein-coupled recept…
'MT-ND1'	0.625221	1.112e-42	2.6123e-38	33.6473	19.2638	48.1358	00190///Oxidative phosphorylation+++04714///Thermogenesis+++04723///Retrograde endocannabinoid signaling+++05012///Parkinson disease	H00068///Leber hereditary optic atrophy+++H00473///Mitochondrial complex I deficiency+++H01347///MELAS Syndrome+++H01365///Leber hereditary optic neuropathy and dystonia	M00142///NADH:ubiquinone oxidoreductase, mitochondria	R11945///NADH:ubiquinone oxidoreductase Ubiquinone + NADH + 6 H+ <=> Ubiquinol + NAD+ + 5 H+	GO:0005743///mitochondrial inner membrane+++GO:0005747///mitochondrial respiratory chain complex I+++GO:0016021///integral component of membrane+++GO:0030425///dendrite+++GO:0031966///mitochondrial membrane+++GO:0043025///neuronal cell body	GO:0005515///protein binding+++GO:0008137///NADH dehydrogenase (ubiquinone) activity	GO:0006120///mitochondrial electron transport, NADH to ubiquinone+++GO:0009060///aerobic respiration+++GO:0014070///response to organic cyclic compound+++GO:0032981///mitochondrial respiratory chain complex I assembly+++GO:0033194///response to hydroperoxide+++GO:0042493///response to drug
'MT-ATP6'	0.378973	3.94993e-24	9.27917e-20	120.438	77.1983	107.679	00190///Oxidative phosphorylation+++04714///Thermogenesis+++05010///Alzheimer disease+++05012///Parkinson disease+++05016///Huntington disease	H00068///Leber hereditary optic atrophy+++H01177///Infantile bilateral striatal necrosis+++H01355///Kearns-Sayre syndrome+++H01363///NARP syndrome+++H01369///ATP synthase deficiency	M00158///F-type ATPase, eukaryotes		GO:0005739///mitochondrion+++GO:0005743///mitochondrial inner membrane+++GO:0005753///mitochondrial proton-transporting ATP synthase complex+++GO:0016020///membrane+++GO:0016021///integral component of membrane+++GO:0045259///proton-transporting ATP synthase complex+++GO:0045263///proton-transporting ATP synthase complex, coupling factor F(o)	GO:0005515///protein binding+++GO:0015078///proton transmembrane transporter activity+++GO:0046933///proton-transporting ATP synthase activity, rotational mechanism	GO:0006754///ATP biosynthetic process+++GO:0007568///aging+++GO:0015986///ATP synthesis coupled proton transport+++GO:0042407///cristae formation+++GO:0042776///mitochondrial ATP synthesis coupled proton transport+++GO:0055093///response to hyperoxia
'MT-CO3'	0.490953	6.01692e-38	1.41349e-33	83.7244	43.5306	86.9643	00190///Oxidative phosphorylation+++04260///Cardiac muscle contraction+++04714///Thermogenesis+++04932///Non-alcoholic fatty liver disease (NAFLD)+++05010///Alzheimer disease+++05012///Parkinson disease+++05016///Huntington disease	H00068///Leber hereditary optic atrophy+++H01355///Kearns-Sayre syndrome+++H01368///Cytochrome c oxidase (COX) deficiency	M00154///Cytochrome c oxidase		GO:0005739///mitochondrion+++GO:0005743///mitochondrial inner membrane+++GO:0016021///integral component of membrane+++GO:0045277///respiratory chain complex IV	GO:0004129///cytochrome-c oxidase activity+++GO:0005515///protein binding+++GO:0009055///electron transfer activity+++GO:0015453///oxidoreduction-driven active transmembrane transporter activity	GO:0006123///mitochondrial electron transport, cytochrome c to oxygen+++GO:0008535///respiratory chain complex IV assembly+++GO:0009060///aerobic respiration+++GO:0019646///aerobic electron transport chain+++GO:1902600///proton transmembrane transport
'PSMB8'	-0.286033	2.15656e-08	0.000506618	2.26101	2.23775	1.55947	03050///Proteasome	H01741///Autoinflammation lipodystrophy and dermatosis syndrome			GO:0000502///proteasome complex+++GO:0005634///nucleus+++GO:0005654///nucleoplasm+++GO:0005737///cytoplasm+++GO:0005829///cytosol+++GO:0005839///proteasome core complex+++GO:0019774///proteasome core complex, beta-subunit complex+++GO:0070062///extracellular exosome+++GO:1990111///spermatoproteasome complex	GO:0004175///endopeptidase activity+++GO:0004298///threonine-type endopeptidase activity+++GO:0005515///protein binding+++GO:0008233///peptidase activity+++GO:0016787///hydrolase activity	GO:0000165///MAPK cascade+++GO:0000209///protein polyubiquitination+++GO:0002223///stimulatory C-type lectin receptor signaling pathway+++GO:0002376///immune system process+++GO:0002479///antigen processing and presentation of exogenous peptide antigen via MHC class I, TAP-dependent+++GO:0006508///proteolysis+++GO:0006521///regulation of cellular amino acid metabolic process+++GO:0010498///protea…
'HSPA1A'	1.6293	7.86066e-27	1.84663e-22	0.50826	0.120399	4.68491	03040///Spliceosome+++04010///MAPK signaling pathway+++04141///Protein processing in endoplasmic reticulum+++04144///Endocytosis+++04213///Longevity regulating pathway - multiple species+++04612///Antigen processing and presentation+++04915///Estrogen signaling pathway+++05134///Legionellosis+++05145///Toxoplasmosis+++05162///Measles				GO:0005576///extracellular region+++GO:0005634///nucleus+++GO:0005654///nucleoplasm+++GO:0005737///cytoplasm+++GO:0005739///mitochondrion+++GO:0005783///endoplasmic reticulum+++GO:0005813///centrosome+++GO:0005814///centriole+++GO:0005815///microtubule organizing center+++GO:0005829///cytosol+++GO:0005856///cytoskeleton+++GO:0005886///plasma membrane+++GO:0005925///focal adhesion+++GO:0008180///C…	GO:0000166///nucleotide binding+++GO:0001618///virus receptor activity+++GO:0001664///G protein-coupled receptor binding+++GO:0003714///transcription corepressor activity+++GO:0003723///RNA binding+++GO:0005102///signaling receptor binding+++GO:0005515///protein binding+++GO:0005524///ATP binding+++GO:0016887///ATPase activity+++GO:0019899///enzyme binding+++GO:0031072///heat shock protein bindin…	GO:0006402///mRNA catabolic process+++GO:0006986///response to unfolded protein+++GO:0007041///lysosomal transport+++GO:0008285///negative regulation of cell proliferation+++GO:0010628///positive regulation of gene expression+++GO:0010941///regulation of cell death+++GO:0016032///viral process+++GO:0016192///vesicle-mediated transport+++GO:0030308///negative regulation of cell growth+++GO:0030512…
'HLA-C'	-0.529531	2.48605e-53	5.84024e-49	16.8312	21.9487	12.2061	04144///Endocytosis+++04145///Phagosome+++04218///Cellular senescence+++04514///Cell adhesion molecules (CAMs)+++04612///Antigen processing and presentation+++04940///Type I diabetes mellitus+++05163///Human cytomegalovirus infection+++05165///Human papillomavirus infection+++05166///Human T-cell leukemia virus 1 infection+++05167///Kaposi sarcoma-associated herpesvirus infection+++05168///Herpes…	H00344///Leprosy+++H01476///Behcet disease+++H01507///Seronegative arthritis+++H01656///Psoriasis+++H01674///Ankylosing spondylitis+++H01694///Stevens-Johnson syndrome+++H01713///Diffuse panbronchiolitis			GO:0000139///Golgi membrane+++GO:0005783///endoplasmic reticulum+++GO:0005789///endoplasmic reticulum membrane+++GO:0005794///Golgi apparatus+++GO:0005886///plasma membrane+++GO:0005887///integral component of plasma membrane+++GO:0009986///cell surface+++GO:0012507///ER to Golgi transport vesicle membrane+++GO:0016020///membrane+++GO:0016021///integral component of membrane+++GO:0030667///secret…	GO:0005515///protein binding+++GO:0032395///MHC class II receptor activity+++GO:0042605///peptide antigen binding+++GO:0046977///TAP binding	GO:0002250///adaptive immune response+++GO:0002376///immune system process+++GO:0002474///antigen processing and presentation of peptide antigen via MHC class I+++GO:0002479///antigen processing and presentation of exogenous peptide antigen via MHC class I, TAP-dependent+++GO:0002480///antigen processing and presentation of exogenous peptide antigen via MHC class I, TAP-independent+++GO:0002486//…
'PPP1R10'	0.457694	2.98678e-10	7.01655e-06	0.730296	0.833647	2.41937					GO:0000784///nuclear chromosome, telomeric region+++GO:0000785///chromatin+++GO:0005634///nucleus+++GO:0005654///nucleoplasm+++GO:0016604///nuclear body+++GO:0072357///PTW/PP1 phosphatase complex	GO:0003677///DNA binding+++GO:0003723///RNA binding+++GO:0004864///protein phosphatase inhibitor activity+++GO:0005515///protein binding+++GO:0046872///metal ion binding	GO:0006606///protein import into nucleus+++GO:0010667///negative regulation of cardiac muscle cell apoptotic process+++GO:0032206///positive regulation of telomere maintenance+++GO:0032515///negative regulation of phosphoprotein phosphatase activity+++GO:1904290///negative regulation of mitotic DNA damage checkpoint
'HLA-F'	-0.424694	2.16016e-16	5.07465e-12	2.23758	2.97498	1.56583	04144///Endocytosis+++04145///Phagosome+++04218///Cellular senescence+++04514///Cell adhesion molecules (CAMs)+++04612///Antigen processing and presentation+++04940///Type I diabetes mellitus+++05163///Human cytomegalovirus infection+++05165///Human papillomavirus infection+++05166///Human T-cell leukemia virus 1 infection+++05167///Kaposi sarcoma-associated herpesvirus infection+++05168///Herpes…	H00344///Leprosy+++H01476///Behcet disease+++H01507///Seronegative arthritis+++H01656///Psoriasis+++H01674///Ankylosing spondylitis+++H01694///Stevens-Johnson syndrome+++H01713///Diffuse panbronchiolitis			GO:0000139///Golgi membrane+++GO:0005615///extracellular space+++GO:0005764///lysosome+++GO:0005765///lysosomal membrane+++GO:0005768///endosome+++GO:0005783///endoplasmic reticulum+++GO:0005886///plasma membrane+++GO:0009897///external side of plasma membrane+++GO:0009986///cell surface+++GO:0012507///ER to Golgi transport vesicle membrane+++GO:0016020///membrane+++GO:0016021///integral componen…	GO:0005102///signaling receptor binding+++GO:0005515///protein binding+++GO:0030881///beta-2-microglobulin binding+++GO:0042605///peptide antigen binding+++GO:0046978///TAP1 binding+++GO:0046979///TAP2 binding+++GO:0071889///14-3-3 protein binding	GO:0001916///positive regulation of T cell mediated cytotoxicity+++GO:0002376///immune system process+++GO:0002474///antigen processing and presentation of peptide antigen via MHC class I+++GO:0002476///antigen processing and presentation of endogenous peptide antigen via MHC class Ib+++GO:0002477///antigen processing and presentation of exogenous peptide antigen via MHC class Ib+++GO:0002479///a…
'PSMB10'	-0.383014	2.31201e-13	5.43138e-09	1.69793	1.52779	0.650722	03050///Proteasome				GO:0000502///proteasome complex+++GO:0005634///nucleus+++GO:0005654///nucleoplasm+++GO:0005737///cytoplasm+++GO:0005829///cytosol+++GO:0005839///proteasome core complex+++GO:0019774///proteasome core complex, beta-subunit complex+++GO:1990111///spermatoproteasome complex	GO:0004175///endopeptidase activity+++GO:0004298///threonine-type endopeptidase activity+++GO:0005515///protein binding+++GO:0008233///peptidase activity+++GO:0016787///hydrolase activity	GO:0000165///MAPK cascade+++GO:0000209///protein polyubiquitination+++GO:0000902///cell morphogenesis+++GO:0002223///stimulatory C-type lectin receptor signaling pathway+++GO:0002376///immune system process+++GO:0002479///antigen processing and presentation of exogenous peptide antigen via MHC class I, TAP-dependent+++GO:0006508///proteolysis+++GO:0006521///regulation of cellular amino acid metab…
'PRR13'	-0.35113	9.02629e-08	0.00212046	1.44458	1.3143	0.730152					GO:0005634///nucleus+++GO:0005654///nucleoplasm+++GO:0005829///cytosol	GO:0005515///protein binding
'SAMD9'	-0.288544	2.66133e-07	0.00625201	0.975889	0.983017	0.466358					GO:0005737///cytoplasm+++GO:0005829///cytosol+++GO:0043231///intracellular membrane-bounded organelle	GO:0005515///protein binding	GO:0034058///endosomal vesicle fusion
'IGKC'	0.737553	1.46626e-13	3.44453e-09	19.223	23.7322	61.7985
'TRBC1'	-0.474688	1.86897e-15	4.39058e-11	3.4294	3.83486	1.64647
'TRBC2'	-0.464694	9.71663e-13	2.28263e-08	5.61905	7.67631	2.59794
'IGHA1'	0.570466	6.98449e-10	1.6408e-05	2.44616	3.99444	21.8429
'CRIP1'	-0.45789	8.84969e-16	2.07897e-11	4.86388	4.17697	3.37751					GO:0005737///cytoplasm	GO:0003680///AT DNA binding+++GO:0008270///zinc ion binding+++GO:0008301///DNA binding, bending+++GO:0042277///peptide binding	GO:0006955///immune response+++GO:0007507///heart development+++GO:0008630///intrinsic apoptotic signaling pathway in response to DNA damage+++GO:0010033///response to organic substance+++GO:0010043///response to zinc ion+++GO:0010468///regulation of gene expression+++GO:0060741///prostate gland stromal morphogenesis+++GO:0071236///cellular response to antibiotic+++GO:0071493///cellular response …
'CLIC1'	-0.356407	2.25256e-15	5.29171e-11	3.82479	2.36501	2.2925					GO:0005615///extracellular space+++GO:0005634///nucleus+++GO:0005635///nuclear envelope+++GO:0005737///cytoplasm+++GO:0005739///mitochondrion+++GO:0005886///plasma membrane+++GO:0005903///brush border+++GO:0016020///membrane+++GO:0016021///integral component of membrane+++GO:0031965///nuclear membrane+++GO:0031982///vesicle+++GO:0034707///chloride channel complex+++GO:0048471///perinuclear region…	GO:0005244///voltage-gated ion channel activity+++GO:0005254///chloride channel activity+++GO:0005515///protein binding+++GO:0045296///cadherin binding	GO:0006811///ion transport+++GO:0006821///chloride transport+++GO:0007165///signal transduction+++GO:0034220///ion transmembrane transport+++GO:0034765///regulation of ion transmembrane transport+++GO:0045669///positive regulation of osteoblast differentiation+++GO:0051726///regulation of cell cycle+++GO:0051881///regulation of mitochondrial membrane potential+++GO:0070527///platelet aggregation+…
'IRF9'	-0.31962	6.92937e-10	1.62785e-05	1.28807	1.33873	0.959529	04217///Necroptosis+++04380///Osteoclast differentiation+++04621///NOD-like receptor signaling pathway+++04625///C-type lectin receptor signaling pathway+++04630///Jak-STAT signaling pathway+++05160///Hepatitis C+++05162///Measles+++05164///Influenza A+++05165///Human papillomavirus infection+++05167///Kaposi sarcoma-associated herpesvirus infection+++05168///Herpes simplex virus 1 infection+++05…				GO:0000790///nuclear chromatin+++GO:0005634///nucleus+++GO:0005654///nucleoplasm+++GO:0005737///cytoplasm+++GO:0005829///cytosol	GO:0000978///RNA polymerase II proximal promoter sequence-specific DNA binding+++GO:0000981///DNA-binding transcription factor activity, RNA polymerase II-specific+++GO:0003677///DNA binding+++GO:0003700///DNA-binding transcription factor activity+++GO:0005515///protein binding+++GO:0044212///transcription regulatory region DNA binding	GO:0002376///immune system process+++GO:0006355///regulation of transcription, DNA-templated+++GO:0006357///regulation of transcription by RNA polymerase II+++GO:0006366///transcription by RNA polymerase II+++GO:0007166///cell surface receptor signaling pathway+++GO:0051607///defense response to virus+++GO:0060333///interferon-gamma-mediated signaling pathway+++GO:0060337///type I interferon sign…
'DDX3X'	0.551647	1.84632e-12	4.33738e-08	1.86454	1.18685	5.09109	04622///RIG-I-like receptor signaling pathway+++05161///Hepatitis B+++05203///Viral carcinogenesis	H00480///X-linked mental retardation			GO:0005576///extracellular region+++GO:0005634///nucleus+++GO:0005654///nucleoplasm+++GO:0005737///cytoplasm+++GO:0005813///centrosome+++GO:0005815///microtubule organizing center+++GO:0005829///cytosol+++GO:0005852///eukaryotic translation initiation factor 3 complex+++GO:0005856///cytoskeleton+++GO:0005886///plasma membrane+++GO:0010494///cytoplasmic stress granule+++GO:0016020///membrane+++GO:…	GO:0000166///nucleotide binding+++GO:0003676///nucleic acid binding+++GO:0003677///DNA binding+++GO:0003678///DNA helicase activity+++GO:0003723///RNA binding+++GO:0003724///RNA helicase activity+++GO:0003729///mRNA binding+++GO:0003924///GTPase activity+++GO:0004386///helicase activity+++GO:0005515///protein binding+++GO:0005524///ATP binding+++GO:0008134///transcription factor binding+++GO:0008…	GO:0002376///immune system process+++GO:0006413///translational initiation+++GO:0006417///regulation of translation+++GO:0006915///apoptotic process+++GO:0007059///chromosome segregation+++GO:0007276///gamete generation+++GO:0008625///extrinsic apoptotic signaling pathway via death domain receptors+++GO:0009615///response to virus+++GO:0010501///RNA secondary structure unwinding+++GO:0010628///po…
'CEBPD'	0.379425	1.34368e-06	0.0315656	1.42437	0.250768	0.456135					GO:0000790///nuclear chromatin+++GO:0005634///nucleus+++GO:0005654///nucleoplasm	GO:0000978///RNA polymerase II proximal promoter sequence-specific DNA binding+++GO:0000981///DNA-binding transcription factor activity, RNA polymerase II-specific+++GO:0001228///DNA-binding transcription activator activity, RNA polymerase II-specific+++GO:0003677///DNA binding+++GO:0003700///DNA-binding transcription factor activity+++GO:0005515///protein binding+++GO:0042802///identical protein…	GO:0002244///hematopoietic progenitor cell differentiation+++GO:0006355///regulation of transcription, DNA-templated+++GO:0006357///regulation of transcription by RNA polymerase II+++GO:0006366///transcription by RNA polymerase II+++GO:0019221///cytokine-mediated signaling pathway+++GO:0045444///fat cell differentiation+++GO:0045669///positive regulation of osteoblast differentiation+++GO:0045892…
'MT-ATP8'	-0.344613	9.01749e-09	0.000211839	0.884436	1.53763	0.599696	00190///Oxidative phosphorylation+++04714///Thermogenesis+++05010///Alzheimer disease+++05012///Parkinson disease+++05016///Huntington disease	H01355///Kearns-Sayre syndrome+++H01369///ATP synthase deficiency	M00158///F-type ATPase, eukaryotes		GO:0000276///mitochondrial proton-transporting ATP synthase complex, coupling factor F(o)+++GO:0005739///mitochondrion+++GO:0005743///mitochondrial inner membrane+++GO:0005753///mitochondrial proton-transporting ATP synthase complex+++GO:0016020///membrane+++GO:0016021///integral component of membrane+++GO:0031966///mitochondrial membrane+++GO:0045263///proton-transporting ATP synthase complex, c…	GO:0015078///proton transmembrane transporter activity+++GO:0046933///proton-transporting ATP synthase activity, rotational mechanism	GO:0006754///ATP biosynthetic process+++GO:0006811///ion transport+++GO:0015986///ATP synthesis coupled proton transport+++GO:0042407///cristae formation+++GO:0042776///mitochondrial ATP synthesis coupled proton transport
'XIST'	1.62659	3.71732e-64	8.73274e-60	2.82162	0	4.17017
'RPS18'	0.370457	2.98653e-19	7.01596e-15	96.3939	89.3566	90.902	03010///Ribosome				GO:0005581///collagen trimer+++GO:0005634///nucleus+++GO:0005654///nucleoplasm+++GO:0005829///cytosol+++GO:0005840///ribosome+++GO:0005925///focal adhesion+++GO:0014069///postsynaptic density+++GO:0015935///small ribosomal subunit+++GO:0016020///membrane+++GO:0022627///cytosolic small ribosomal subunit+++GO:0070062///extracellular exosome	GO:0003723///RNA binding+++GO:0003735///structural constituent of ribosome+++GO:0005515///protein binding+++GO:0019843///rRNA binding	GO:0000184///nuclear-transcribed mRNA catabolic process, nonsense-mediated decay+++GO:0006412///translation+++GO:0006413///translational initiation+++GO:0006614///SRP-dependent cotranslational protein targeting to membrane+++GO:0019083///viral transcription
'GAS5'	0.392651	1.68204e-07	0.00395145	2.8984	2.9291	4.41831
'HLA-B'	-0.356099	6.79029e-28	1.59518e-23	27.5087	26.631	14.3123	04144///Endocytosis+++04145///Phagosome+++04218///Cellular senescence+++04514///Cell adhesion molecules (CAMs)+++04612///Antigen processing and presentation+++04940///Type I diabetes mellitus+++05163///Human cytomegalovirus infection+++05165///Human papillomavirus infection+++05166///Human T-cell leukemia virus 1 infection+++05167///Kaposi sarcoma-associated herpesvirus infection+++05168///Herpes…	H00344///Leprosy+++H01476///Behcet disease+++H01507///Seronegative arthritis+++H01656///Psoriasis+++H01674///Ankylosing spondylitis+++H01694///Stevens-Johnson syndrome+++H01713///Diffuse panbronchiolitis			GO:0000139///Golgi membrane+++GO:0005575///cellular_component+++GO:0005783///endoplasmic reticulum+++GO:0005789///endoplasmic reticulum membrane+++GO:0005794///Golgi apparatus+++GO:0005886///plasma membrane+++GO:0005887///integral component of plasma membrane+++GO:0009986///cell surface+++GO:0012507///ER to Golgi transport vesicle membrane+++GO:0016020///membrane+++GO:0016021///integral component…	GO:0003674///molecular_function+++GO:0005102///signaling receptor binding+++GO:0005515///protein binding+++GO:0042605///peptide antigen binding+++GO:0046977///TAP binding+++GO:0051087///chaperone binding	GO:0001916///positive regulation of T cell mediated cytotoxicity+++GO:0002250///adaptive immune response+++GO:0002376///immune system process+++GO:0002474///antigen processing and presentation of peptide antigen via MHC class I+++GO:0002479///antigen processing and presentation of exogenous peptide antigen via MHC class I, TAP-dependent+++GO:0002480///antigen processing and presentation of exogen…
'C12orf75'	-0.384751	2.80157e-11	6.58144e-07	0.955159	0.574813	0.455267
'AC004865.2'	-0.314754	2.53156e-13	5.94714e-09	0.0482245	0.0994348	0.0458643
'PSMB9'	-0.313564	5.03063e-09	0.00011818	3.06742	2.78604	1.55154	03050///Proteasome				GO:0000502///proteasome complex+++GO:0005634///nucleus+++GO:0005654///nucleoplasm+++GO:0005737///cytoplasm+++GO:0005829///cytosol+++GO:0005839///proteasome core complex+++GO:0019774///proteasome core complex, beta-subunit complex+++GO:0070062///extracellular exosome+++GO:1990111///spermatoproteasome complex	GO:0004175///endopeptidase activity+++GO:0004298///threonine-type endopeptidase activity+++GO:0005515///protein binding+++GO:0008233///peptidase activity+++GO:0016787///hydrolase activity	GO:0000165///MAPK cascade+++GO:0000209///protein polyubiquitination+++GO:0002223///stimulatory C-type lectin receptor signaling pathway+++GO:0002376///immune system process+++GO:0002479///antigen processing and presentation of exogenous peptide antigen via MHC class I, TAP-dependent+++GO:0006508///proteolysis+++GO:0006521///regulation of cellular amino acid metabolic process+++GO:0010498///protea…
'NEAT1'	0.42168	1.49436e-09	3.51054e-05	6.82664	2.74263	9.38071
'EEF1G'	0.293018	1.60706e-06	0.0377531	14.3393	16.0234	14.7572	05134///Legionellosis				GO:0005634///nucleus+++GO:0005737///cytoplasm+++GO:0005783///endoplasmic reticulum+++GO:0005829///cytosol+++GO:0016020///membrane+++GO:0070062///extracellular exosome	GO:0003746///translation elongation factor activity+++GO:0005515///protein binding+++GO:0045296///cadherin binding	GO:0006412///translation+++GO:0006414///translational elongation+++GO:0009615///response to virus
'EID1'	-0.269768	3.69966e-07	0.00869124	1.62159	1.86487	1.21348					GO:0005634///nucleus+++GO:0005654///nucleoplasm+++GO:0005737///cytoplasm+++GO:0036464///cytoplasmic ribonucleoprotein granule	GO:0003714///transcription corepressor activity+++GO:0005515///protein binding+++GO:0035034///histone acetyltransferase regulator activity+++GO:0035035///histone acetyltransferase binding	GO:0000122///negative regulation of transcription by RNA polymerase II+++GO:0007049///cell cycle+++GO:0030154///cell differentiation+++GO:0035065///regulation of histone acetylation+++GO:0045595///regulation of cell differentiation+++GO:0045892///negative regulation of transcription, DNA-templated
'AC004687.1'	-0.405522	7.18412e-14	1.68769e-09	0.485831	0.678266	0.401234
'RNF115'	0.416104	2.03232e-06	0.0477432	0.522064	0.471661	0.634501					GO:0005737///cytoplasm+++GO:0005829///cytosol	GO:0004842///ubiquitin-protein transferase activity+++GO:0005515///protein binding+++GO:0016740///transferase activity+++GO:0046872///metal ion binding+++GO:0061630///ubiquitin protein ligase activity	GO:0000209///protein polyubiquitination+++GO:0016567///protein ubiquitination+++GO:0042059///negative regulation of epidermal growth factor receptor signaling pathway+++GO:0043162///ubiquitin-dependent protein catabolic process via the multivesicular body sorting pathway+++GO:0051865///protein autoubiquitination+++GO:0070534///protein K63-linked ubiquitination+++GO:0070936///protein K48-linked ub…
'TXNIP'	0.443245	1.18768e-19	2.79009e-15	13.7513	10.6734	13.1048	04621///NOD-like receptor signaling pathway				GO:0005634///nucleus+++GO:0005737///cytoplasm+++GO:0005758///mitochondrial intermembrane space+++GO:0005829///cytosol	GO:0004857///enzyme inhibitor activity+++GO:0005515///protein binding+++GO:0031625///ubiquitin protein ligase binding	GO:0000122///negative regulation of transcription by RNA polymerase II+++GO:0006606///protein import into nucleus+++GO:0006979///response to oxidative stress+++GO:0007049///cell cycle+++GO:0009612///response to mechanical stimulus+++GO:0009749///response to glucose+++GO:0015031///protein transport+++GO:0030216///keratinocyte differentiation+++GO:0032355///response to estradiol+++GO:0032570///resp…
'AC020916.1'	0.511909	4.76438e-08	0.00111925	0.410354	0.101337	0.901918
'MTRNR2L12'	-0.588502	2.30746e-27	5.42067e-23	2.51887	3.26706	0.121676					GO:0005576///extracellular region+++GO:0005737///cytoplasm	GO:0048019///receptor antagonist activity	GO:1900118///negative regulation of execution phase of apoptosis+++GO:2000272///negative regulation of signaling receptor activity
'CCL5'	-0.536719	2.47523e-07	0.00581481	6.59653	4.13599	2.68409	04060///Cytokine-cytokine receptor interaction+++04061///Viral protein interaction with cytokine and cytokine receptor+++04062///Chemokine signaling pathway+++04620///Toll-like receptor signaling pathway+++04621///NOD-like receptor signaling pathway+++04623///Cytosolic DNA-sensing pathway+++04668///TNF signaling pathway+++05020///Prion diseases+++05120///Epithelial cell signaling in Helicobacter …	H01358///Atopic dermatitis+++H01360///Allergic rhinitis			GO:0005576///extracellular region+++GO:0005615///extracellular space+++GO:0005623///cell+++GO:0005737///cytoplasm	GO:0004435///phosphatidylinositol phospholipase C activity+++GO:0004672///protein kinase activity+++GO:0005125///cytokine activity+++GO:0005515///protein binding+++GO:0008009///chemokine activity+++GO:0016004///phospholipase activator activity+++GO:0030298///receptor signaling protein tyrosine kinase activator activity+++GO:0031726///CCR1 chemokine receptor binding+++GO:0031729///CCR4 chemokine r…	GO:0000165///MAPK cascade+++GO:0002407///dendritic cell chemotaxis+++GO:0002548///monocyte chemotaxis+++GO:0002676///regulation of chronic inflammatory response+++GO:0006816///calcium ion transport+++GO:0006874///cellular calcium ion homeostasis+++GO:0006887///exocytosis+++GO:0006935///chemotaxis+++GO:0006954///inflammatory response+++GO:0006955///immune response+++GO:0007159///leukocyte cell-cel…
'GTF2H5'	-0.311327	8.3543e-10	1.96259e-05	0.625434	0.556695	0.293705	03022///Basal transcription factors+++03420///Nucleotide excision repair	H00403///Disorders of nucleotide excision repair+++H00866///Trichothiodystrophy			GO:0000439///transcription factor TFIIH core complex+++GO:0005634///nucleus+++GO:0005654///nucleoplasm+++GO:0005669///transcription factor TFIID complex+++GO:0005675///transcription factor TFIIH holo complex+++GO:0005730///nucleolus	GO:0005515///protein binding	GO:0000462///maturation of SSU-rRNA from tricistronic rRNA transcript (SSU-rRNA, 5.8S rRNA, LSU-rRNA)+++GO:0000717///nucleotide-excision repair, DNA duplex unwinding+++GO:0006281///DNA repair+++GO:0006283///transcription-coupled nucleotide-excision repair+++GO:0006289///nucleotide-excision repair+++GO:0006293///nucleotide-excision repair, preincision complex stabilization+++GO:0006294///nucleotid…
'AC044849.1'	0.426248	7.22153e-08	0.00169648	0.408282	0.386189	1.22627
'AC243829.1'	-0.303367	4.22517e-10	9.92576e-06	0.0470304	0.059468	0.0177816
'AL627171.2'	-0.334937	6.53801e-09	0.000153591	0.482176	0.888459	0.724544
