# Supplementary material for: Interaction between human leukocyte antigen (HLA-C) and killer cell Ig-like receptors (KIR2DL) inhibits the cytotoxicity of natural killer cells in patients with hepatoblastoma
Source: Front Med (Lausanne). 2022 Nov 23;9:947729. doi: 10.3389/fmed.2022.947729 (PMC9726742; doi:10.3389/fmed.2022.947729)
Supplement: Supplementary file 2 [file Data_Sheet_2.xlsx]

## Sheet: NK细胞GSEA分析上调基因
Supplementary Datasheet 2. 34 up-regulated core genes in GSEA
Gene Symbol	Type	RANK IN GENE LIST	RANK METRIC SCORE	RUNNING ES	CORE ENRICHMENT
'TYROBP'	mRNA	5688	1.08759	0.242012	Yes
'FAS'	mRNA	6840	0.782766	0.356547	Yes
'IFNGR1'	mRNA	6527	0.857511	0.353834	Yes
'SH3BP2'	mRNA	7563	0.65325	0.38272	Yes
'ICAM1'	mRNA	5871	1.02826	0.29319	Yes
'NCR2'	mRNA	73		-0.00257152	Yes
'GZMB'	mRNA	5815	1.04737	0.276226	Yes
'IFNG'	mRNA	3319	2.65189	0.143629	Yes
'ULBP1'	mRNA	4933	1.36782	0.200976	Yes
'FASLG'	mRNA	5051	1.31387	0.24589	Yes
'TNFRSF10B'	mRNA	7750	0.62228	0.422663	Yes
'TNFSF10'	mRNA	7877	0.605303	0.451959	Yes
'CD244'	mRNA	7836	0.610266	0.442261	Yes
'KIR2DL1'	mRNA	7637	0.641068	0.391834	Yes
'PRKCG'	mRNA	7048	0.741266	0.376951	Yes
'SHC2'	mRNA	3238	2.79075	0.0975451	Yes
'ULBP2'	mRNA	3139	3.00257	-0.00364476	Yes
'NFATC1'	mRNA	7772	0.619443	0.43334	Yes
'KLRD1'	mRNA	6192	0.944784	0.333881	Yes
'PAK1'	mRNA	7257	0.704498	0.382141	Yes
'PRKCA'	mRNA	7705	0.6299	0.412801	Yes
'FCER1G'	mRNA	6158	0.952827	0.300033	Yes
'CASP3'	mRNA	5791	1.05525	0.2577	Yes
'CSF2'	mRNA	4605	1.52675	0.187997	Yes
'RAC3'	mRNA	3200	2.87176	0.0472659	Yes
'IFNB1'	mRNA	574		-0.0212678	Yes
'PRF1'	mRNA	6379	0.899146	0.343507	Yes
'SHC4'	mRNA	6175	0.948437	0.316991	Yes
'KIR2DL4'	mRNA	3069	3.17604	-0.0566377	Yes
'NCR1'	mRNA	6850	0.780736	0.370664	Yes
'SH2D1B'	mRNA	4414	1.62957	0.166901	Yes
'FCGR3A'	mRNA	4986	1.34826	0.223978	Yes
'TNF'	mRNA	4058	1.85621	0.150132	Yes
'KIR2DL3'	mRNA	7653	0.637039	0.403063	Yes
